# Supplementary material for: Increased performance of DNA metabarcoding of macroinvertebrates by taxonomic sorting
Source: PLoS One. 2019 Dec 16;14(12):e0226527. doi: 10.1371/journal.pone.0226527 (PMC6913968; doi:10.1371/journal.pone.0226527)
Supplement: S1 File — Taxon lists for the three datasets: Morphologically identified taxa (with specimen counts), DNA-based identifications from the sorted samples, and DNA-based identifications form the pooled samples (both with read counts). (XLSX) [file pone.0226527.s005.xlsx]

## Sheet: Morphology
Sample	Taxon	Specimen
KRW02-01 2012	Annelida | Oligochaeta | Tubificida | Tubificidae | Tubifex | Tubifex tubifex	17
KRW02-01 2012	Annelida | Polychaeta | Terebellida | Ampharetidae | Hypania | Hypania invalida	4
KRW02-01 2012	Arthropoda | Arachnida | Trombidiformes | Pionidae | Piona | Piona variabilis	5
KRW02-01 2012	Arthropoda | Insecta | Diptera | Chironomidae	40
KRW02-01 2012	Arthropoda | Insecta | Diptera | Chironomidae | Cryptochironomus	219.53
KRW02-01 2012	Arthropoda | Insecta | Diptera | Chironomidae | Glyptotendipes | Glyptotendipes pallens agg	22.71
KRW02-01 2012	Arthropoda | Insecta | Diptera | Chironomidae | Metriocnemus | Metriocnemus hirticollis agg	469.34
KRW02-01 2012	Arthropoda | Insecta | Diptera | Chironomidae | Procladius	7.57
KRW02-01 2012	Arthropoda | Insecta | Lepidoptera | Crambidae | Cataclysta | Cataclysta lemnata	1
KRW02-01 2012	Arthropoda | Insecta | Trichoptera | Leptoceridae | Oecetis | Oecetis ochracea	1
KRW02-01 2012	Arthropoda | Malacostraca | Amphipoda | Corophiidae	86
KRW02-01 2012	Arthropoda | Malacostraca | Amphipoda | Gammaridae | Dikerogammarus | Dikerogammarus villosus	27
KRW02-01 2012	Arthropoda | Malacostraca | Amphipoda | Gammaridae | Gammarus | Gammarus tigrinus	59
KRW02-01 2012	Arthropoda | Malacostraca | Decapoda	1
KRW02-01 2012	Arthropoda | Malacostraca | Isopoda | Asellidae | Asellus | Asellus aquaticus	6
KRW02-01 2012	Arthropoda | Malacostraca | Isopoda | Janiridae | Jaera | Jaera istri	13
KRW02-01 2012	Arthropoda | Malacostraca | Mysida | Mysidae | Limnomysis | Limnomysis benedeni	10
KRW02-01 2012	Mollusca | Bivalvia | Venerida | Cyrenidae | Corbicula | Corbicula fluminea	6
KRW02-01 2012	Mollusca | Bivalvia | Venerida | Dreissenidae | Dreissena	64.44
KRW02-01 2012	Mollusca | Bivalvia | Venerida | Dreissenidae | Dreissena | Dreissena bugensis	547.74
KRW02-01 2012	Mollusca | Bivalvia | Venerida | Sphaeriidae | Musculium | Musculium lacustre	2
KRW02-01 2012	Mollusca | Bivalvia | Venerida | Sphaeriidae | Pisidium	3
KRW02-01 2012	Mollusca | Gastropoda | Allogastropoda | Valvatidae | Valvata | Valvata piscinalis	5
KRW02-01 2012	Mollusca | Gastropoda | Hygrophila | Acroloxidae | Acroloxus | Acroloxus lacustris	7
KRW02-01 2012	Mollusca | Gastropoda | Hygrophila | Lymnaeidae	228
KRW02-01 2012	Mollusca | Gastropoda | Hygrophila | Planorbidae | Ancylus | Ancylus fluviatilis	10
KRW02-01 2012	Mollusca | Gastropoda | Littorinimorpha | Bithyniidae | Bithynia | Bithynia leachii	1
KRW02-01 2012	Mollusca | Gastropoda | Littorinimorpha | Bithyniidae | Bithynia | Bithynia tentaculata	19
KRW02-01 2012	Mollusca | Gastropoda | Littorinimorpha | Hydrobiidae	54
KRW06-03 2010	Annelida | Oligochaeta | Tubificida | Tubificidae | Limnodrilus | Limnodrilus hoffmeisteri	1
KRW06-03 2010	Annelida | Oligochaeta | Tubificida | Tubificidae | Potamothrix | Potamothrix moldaviensis	4
KRW06-03 2010	Annelida | Oligochaeta | Tubificida | Tubificidae | Psammoryctides | Psammoryctides barbatus	11
KRW06-03 2010	Annelida | Oligochaeta | Tubificida | Tubificidae | Psammoryctides | Psammoryctides moravicus	1
KRW06-03 2010	Annelida | Oligochaeta | Tubificida | Tubificidae | Tubifex | Tubifex tubifex	25
KRW06-03 2010	Annelida | Polychaeta | Terebellida | Ampharetidae | Hypania | Hypania invalida	2
KRW06-03 2010	Arthropoda | Arachnida | Trombidiformes | Limnesiidae | Limnesia | Limnesia marmorata	5
KRW06-03 2010	Arthropoda | Insecta | Coleoptera | Hydrophilidae | Spercheus | Spercheus emarginatus	1
KRW06-03 2010	Arthropoda | Insecta | Diptera | Ceratopogonidae	1
KRW06-03 2010	Arthropoda | Insecta | Diptera | Chironomidae | Glyptotendipes | Glyptotendipes paripes	3
KRW06-03 2010	Arthropoda | Insecta | Diptera | Chironomidae | Microtendipes | Microtendipes chloris agg	5
KRW06-03 2010	Arthropoda | Insecta | Diptera | Chironomidae | Microtendipes | Microtendipes chloris agg	1
KRW06-03 2010	Arthropoda | Insecta | Diptera | Chironomidae | Phaenopsectra | Phaenopsectra flavipes	2
KRW06-03 2010	Arthropoda | Insecta | Diptera | Chironomidae | Polypedilum | Polypedilum bicrenatum	3
KRW06-03 2010	Arthropoda | Insecta | Diptera | Chironomidae | Polypedilum | Polypedilum nubeculosum	1
KRW06-03 2010	Arthropoda | Insecta | Diptera | Chironomidae | Procladius	2
KRW06-03 2010	Arthropoda | Insecta | Trichoptera | Leptoceridae | Mystacides | Mystacides longicornis	1
KRW06-03 2010	Arthropoda | Insecta | Trichoptera | Limnephilidae | Anabolia | Anabolia nervosa	1
KRW06-03 2010	Arthropoda | Malacostraca | Amphipoda | Corophiidae | Chelicorophium | Chelicorophium curvispinum	2
KRW06-03 2010	Arthropoda | Malacostraca | Amphipoda | Gammaridae | Gammarus | Gammarus tigrinus	330
KRW06-03 2010	Arthropoda | Malacostraca | Mysida | Mysidae | Limnomysis | Limnomysis benedeni	44
KRW06-03 2010	Arthropoda | Malacostraca | Mysida | Mysidae | Neomysis | Neomysis integer	1
KRW06-03 2010	Cnidaria | Hydrozoa | Capitata | Hydridae | Hydra	1
KRW06-03 2010	Mollusca | Bivalvia | Venerida | Dreissenidae | Dreissena	15
KRW06-03 2010	Mollusca | Bivalvia | Venerida | Dreissenidae | Dreissena | Dreissena bugensis	10
KRW06-03 2010	Mollusca | Bivalvia | Venerida | Dreissenidae | Dreissena | Dreissena polymorpha	20
KRW06-03 2010	Mollusca | Gastropoda | Allogastropoda | Valvatidae | Valvata | Valvata piscinalis	103.973
KRW06-03 2010	Mollusca | Gastropoda | Architaenioglossa | Viviparidae | Viviparus | Viviparus contectus	11.553
KRW06-03 2010	Mollusca | Gastropoda | Hygrophila | Acroloxidae | Acroloxus | Acroloxus lacustris	3
KRW06-03 2010	Mollusca | Gastropoda | Hygrophila | Lymnaeidae | Radix | Radix balthica gr	23.105
KRW06-03 2010	Mollusca | Gastropoda | Hygrophila | Planorbidae | Ancylus | Ancylus fluviatilis	1
KRW06-03 2010	Mollusca | Gastropoda | Hygrophila | Planorbidae | Gyraulus | Gyraulus albus	3.851
KRW06-03 2010	Mollusca | Gastropoda | Littorinimorpha | Bithyniidae | Bithynia | Bithynia tentaculata	300.368
KRW09-02 2012	Annelida | Hirudinea | Rhynchobdellida | Glossiphoniidae | Helobdella | Helobdella stagnalis	22
KRW09-02 2012	Annelida | Oligochaeta | Lumbriculida | Lumbriculidae | Lumbriculus | Lumbriculus variegatus	7
KRW09-02 2012	Annelida | Oligochaeta | Tubificida | Tubificidae | Limnodrilus | Limnodrilus hoffmeisteri	1
KRW09-02 2012	Annelida | Oligochaeta | Tubificida | Tubificidae | Tubifex | Tubifex tubifex	3
KRW09-02 2012	Annelida | Polychaeta | Terebellida | Ampharetidae | Hypania | Hypania invalida	7
KRW09-02 2012	Arthropoda | Arachnida | Trombidiformes | Arrenuridae | Arrenurus | Arrenurus crassicaudatus	1
KRW09-02 2012	Arthropoda | Arachnida | Trombidiformes | Hydrodromidae | Hydrodroma | Hydrodroma pilosa	16
KRW09-02 2012	Arthropoda | Arachnida | Trombidiformes | Oxidae | Oxus | Oxus ovalis	1
KRW09-02 2012	Arthropoda | Insecta | Coleoptera | Haliplidae | Haliplus | Haliplus fluviatilis	1
KRW09-02 2012	Arthropoda | Insecta | Diptera | Ceratopogonidae	7
KRW09-02 2012	Arthropoda | Insecta | Diptera | Chironomidae	3
KRW09-02 2012	Arthropoda | Insecta | Diptera | Chironomidae | Endochironomus | Endochironomus albipennis	6
KRW09-02 2012	Arthropoda | Insecta | Diptera | Chironomidae | Procladius	18
KRW09-02 2012	Arthropoda | Insecta | Ephemeroptera	10
KRW09-02 2012	Arthropoda | Insecta | Ephemeroptera | Caenidae | Caenis | Caenis horaria	37
KRW09-02 2012	Arthropoda | Insecta | Ephemeroptera | Caenidae | Caenis | Caenis robusta	45
KRW09-02 2012	Arthropoda | Insecta | Hemiptera | Corixidae | Sigara | Sigara striata	1
KRW09-02 2012	Arthropoda | Insecta | Odonata	1
KRW09-02 2012	Arthropoda | Insecta | Odonata | Coenagrionidae | Coenagrion | Coenagrion puella/pulchellum	1
KRW09-02 2012	Arthropoda | Insecta | Trichoptera | Leptoceridae | Mystacides | Mystacides longicornis	26
KRW09-02 2012	Arthropoda | Insecta | Trichoptera | Molannidae | Molanna | Molanna angustata	1
KRW09-02 2012	Arthropoda | Malacostraca | Amphipoda | Corophiidae | Chelicorophium | Chelicorophium curvispinum	62
KRW09-02 2012	Arthropoda | Malacostraca | Amphipoda | Gammaridae	274
KRW09-02 2012	Arthropoda | Malacostraca | Amphipoda | Gammaridae | Gammarus | Gammarus tigrinus	212
KRW09-02 2012	Arthropoda | Malacostraca | Decapoda | Cambaridae | Orconectes | Orconectes limosus	22
KRW09-02 2012	Arthropoda | Malacostraca | Isopoda | Asellidae | Asellus | Asellus aquaticus	16
KRW09-02 2012	Arthropoda | Malacostraca | Mysida | Mysidae | Limnomysis | Limnomysis benedeni	395
KRW09-02 2012	Mollusca | Bivalvia	24.51
KRW09-02 2012	Mollusca | Bivalvia | Venerida | Dreissenidae | Dreissena | Dreissena polymorpha	27.09
KRW09-02 2012	Mollusca | Bivalvia | Venerida | Sphaeriidae | Musculium | Musculium lacustre	2.58
KRW09-02 2012	Mollusca | Bivalvia | Venerida | Sphaeriidae | Pisidium	5.16
KRW09-02 2012	Mollusca | Bivalvia | Venerida | Sphaeriidae | Pisidium | Pisidium henslowanum	23.22
KRW09-02 2012	Mollusca | Bivalvia | Venerida | Sphaeriidae | Sphaerium | Sphaerium corneum	7.74
KRW09-02 2012	Mollusca | Gastropoda | Allogastropoda | Valvatidae | Valvata | Valvata piscinalis	19.11
KRW09-02 2012	Mollusca | Gastropoda | Hygrophila | Lymnaeidae	6.37
KRW09-02 2012	Mollusca | Gastropoda | Hygrophila | Lymnaeidae | Radix	12.74
KRW09-02 2012	Mollusca | Gastropoda | Hygrophila | Physidae | Physella | Physella acuta	6.37
KRW09-02 2012	Mollusca | Gastropoda | Hygrophila | Physidae | Physella | Physella acuta	12.74
KRW09-02 2012	Mollusca | Gastropoda | Hygrophila | Planorbidae	6.37
KRW09-02 2012	Mollusca | Gastropoda | Hygrophila | Planorbidae | Anisus | Anisus vortex	6.37
KRW09-02 2012	Mollusca | Gastropoda | Hygrophila | Planorbidae | Gyraulus | Gyraulus albus	152.88
KRW09-02 2012	Mollusca | Gastropoda | Hygrophila | Planorbidae | Gyraulus | Gyraulus crista	12.74
KRW09-02 2012	Mollusca | Gastropoda | Hygrophila | Planorbidae | Planorbis | Planorbis planorbis	6.37
KRW09-02 2012	Mollusca | Gastropoda | Littorinimorpha | Bithyniidae | Bithynia | Bithynia tentaculata	146.51
KRW09-02 2012	Mollusca | Gastropoda | Littorinimorpha | Hydrobiidae	210.21
KRW10-07 2010	Annelida | Hirudinea | Arhynchobdellida | Erpobdellidae | Erpobdella | Erpobdella octoculata	2
KRW10-07 2010	Annelida | Oligochaeta | Opisthopora | Lumbricidae | Eiseniella | Eiseniella tetraedra	1
KRW10-07 2010	Annelida | Oligochaeta | Tubificida | Tubificidae | Limnodrilus | Limnodrilus claparedianus	1
KRW10-07 2010	Annelida | Oligochaeta | Tubificida | Tubificidae | Limnodrilus | Limnodrilus hoffmeisteri	1
KRW10-07 2010	Annelida | Oligochaeta | Tubificida | Tubificidae | Potamothrix | Potamothrix moldaviensis	16
KRW10-07 2010	Annelida | Oligochaeta | Tubificida | Tubificidae | Psammoryctides | Psammoryctides albicola	1
KRW10-07 2010	Annelida | Oligochaeta | Tubificida | Tubificidae | Psammoryctides | Psammoryctides barbatus	5
KRW10-07 2010	Annelida | Oligochaeta | Tubificida | Tubificidae | Tubifex | Tubifex tubifex	1
KRW10-07 2010	Annelida | Oligochaeta | Tubificida | Tubificidae | Tubifex | Tubifex tubifex	7
KRW10-07 2010	Annelida | Polychaeta | Terebellida | Ampharetidae | Hypania | Hypania invalida	15
KRW10-07 2010	Arthropoda | Arachnida | Trombidiformes | Limnesiidae | Limnesia | Limnesia undulata	5
KRW10-07 2010	Arthropoda | Arachnida | Trombidiformes | Pionidae	1
KRW10-07 2010	Arthropoda | Insecta | Diptera | Chironomidae | Chironomus | Chironomus luridus agg	1.717
KRW10-07 2010	Arthropoda | Insecta | Diptera | Chironomidae | Chironomus | Chironomus plumosus agg	75.565
KRW10-07 2010	Arthropoda | Insecta | Diptera | Chironomidae | Cladotanytarsus | Cladotanytarsus mancus gr	6.87
KRW10-07 2010	Arthropoda | Insecta | Diptera | Chironomidae | Cryptochironomus	3.435
KRW10-07 2010	Arthropoda | Insecta | Diptera | Chironomidae | Cryptochironomus | Cryptochironomus obreptans/supplicans	1.717
KRW10-07 2010	Arthropoda | Insecta | Diptera | Chironomidae | Endochironomus | Endochironomus albipennis	3.435
KRW10-07 2010	Arthropoda | Insecta | Diptera | Chironomidae | Glyptotendipes	10.304
KRW10-07 2010	Arthropoda | Insecta | Diptera | Chironomidae | Glyptotendipes | Glyptotendipes cauliginellus	1.717
KRW10-07 2010	Arthropoda | Insecta | Diptera | Chironomidae | Glyptotendipes | Glyptotendipes pallens agg	10.304
KRW10-07 2010	Arthropoda | Insecta | Diptera | Chironomidae | Glyptotendipes | Glyptotendipes paripes	15.457
KRW10-07 2010	Arthropoda | Insecta | Diptera | Chironomidae | Phaenopsectra | Phaenopsectra flavipes	1.717
KRW10-07 2010	Arthropoda | Insecta | Diptera | Chironomidae | Polypedilum | Polypedilum nubeculosum	20.609
KRW10-07 2010	Arthropoda | Insecta | Diptera | Chironomidae | Polypedilum | Polypedilum nubeculosum	5.152
KRW10-07 2010	Arthropoda | Insecta | Hemiptera | Micronectidae | Micronecta | Micronecta scholtzi	3
KRW10-07 2010	Arthropoda | Insecta | Trichoptera | Leptoceridae | Mystacides	7
KRW10-07 2010	Arthropoda | Insecta | Trichoptera | Limnephilidae | Anabolia | Anabolia nervosa	1
KRW10-07 2010	Arthropoda | Malacostraca | Amphipoda | Corophiidae | Chelicorophium | Chelicorophium curvispinum	15
KRW10-07 2010	Arthropoda | Malacostraca | Amphipoda | Gammaridae	59
KRW10-07 2010	Arthropoda | Malacostraca | Amphipoda | Gammaridae | Dikerogammarus | Dikerogammarus villosus	4
KRW10-07 2010	Arthropoda | Malacostraca | Amphipoda | Gammaridae | Gammarus | Gammarus tigrinus	101
KRW10-07 2010	Arthropoda | Malacostraca | Isopoda | Asellidae | Asellus | Asellus aquaticus	1
KRW10-07 2010	Arthropoda | Malacostraca | Isopoda | Asellidae | Proasellus | Proasellus coxalis	1
KRW10-07 2010	Arthropoda | Malacostraca | Mysida | Mysidae | Limnomysis | Limnomysis benedeni	133.073
KRW10-07 2010	Arthropoda | Malacostraca | Mysida | Mysidae | Neomysis | Neomysis integer	42.927
KRW10-07 2010	Mollusca | Bivalvia | Unionida | Unionidae | Unio | Unio pictorum	1
KRW10-07 2010	Mollusca | Bivalvia | Unionida | Unionidae | Unio | Unio tumidus	1
KRW10-07 2010	Mollusca | Bivalvia | Venerida | Cyrenidae | Corbicula | Corbicula fluminea	2
KRW10-07 2010	Mollusca | Bivalvia | Venerida | Dreissenidae | Dreissena | Dreissena polymorpha	24
KRW10-07 2010	Mollusca | Bivalvia | Venerida | Sphaeriidae | Pisidium | Pisidium casertanum	3
KRW10-07 2010	Mollusca | Bivalvia | Venerida | Sphaeriidae | Pisidium | Pisidium casertanum	1
KRW10-07 2010	Mollusca | Bivalvia | Venerida | Sphaeriidae | Pisidium | Pisidium henslowanum	1
KRW10-07 2010	Mollusca | Gastropoda | Allogastropoda | Valvatidae | Valvata | Valvata piscinalis	209.25
KRW10-07 2010	Mollusca | Gastropoda | Cycloneritimorpha | Neritidae | Theodoxus | Theodoxus fluviatilis	62.775
KRW10-07 2010	Mollusca | Gastropoda | Hygrophila | Lymnaeidae | Radix | Radix auricularia	3.488
KRW10-07 2010	Mollusca | Gastropoda | Hygrophila | Lymnaeidae | Radix | Radix balthica gr	3.488
KRW11-03 2012	Annelida | Hirudinea | Rhynchobdellida | Glossiphoniidae | Glossiphonia | Glossiphonia complanata	1
KRW11-03 2012	Annelida | Hirudinea | Rhynchobdellida | Glossiphoniidae | Helobdella | Helobdella stagnalis	2
KRW11-03 2012	Annelida | Oligochaeta | Tubificida | Tubificidae | Limnodrilus | Limnodrilus hoffmeisteri	1
KRW11-03 2012	Arthropoda | Arachnida | Trombidiformes | Arrenuridae | Arrenurus | Arrenurus crassicaudatus	7.08
KRW11-03 2012	Arthropoda | Arachnida | Trombidiformes | Hydrodromidae | Hydrodroma | Hydrodroma pilosa	146.91
KRW11-03 2012	Arthropoda | Arachnida | Trombidiformes | Limnesiidae | Limnesia | Limnesia undulata	14.16
KRW11-03 2012	Arthropoda | Arachnida | Trombidiformes | Mideopsidae | Mideopsis | Mideopsis orbicularis	10.62
KRW11-03 2012	Arthropoda | Arachnida | Trombidiformes | Oxidae | Oxus | Oxus ovalis	1.77
KRW11-03 2012	Arthropoda | Arachnida | Trombidiformes | Pionidae | Piona	1.77
KRW11-03 2012	Arthropoda | Arachnida | Trombidiformes | Pionidae | Piona | Piona alpicola	1.77
KRW11-03 2012	Arthropoda | Arachnida | Trombidiformes | Pionidae | Piona | Piona stjordalensis	1.77
KRW11-03 2012	Arthropoda | Arachnida | Trombidiformes | Pionidae | Piona | Piona variabilis	1.77
KRW11-03 2012	Arthropoda | Arachnida | Trombidiformes | Unionicolidae | Neumania | Neumania deltoides	1.77
KRW11-03 2012	Arthropoda | Insecta | Coleoptera | Dytiscidae | Agabus	1
KRW11-03 2012	Arthropoda | Insecta | Diptera | Chaoboridae | Chaoborus	1
KRW11-03 2012	Arthropoda | Insecta | Diptera | Chironomidae	2
KRW11-03 2012	Arthropoda | Insecta | Diptera | Chironomidae | Chironomus	3
KRW11-03 2012	Arthropoda | Insecta | Diptera | Chironomidae | Chironomus | Chironomus commutatus	1
KRW11-03 2012	Arthropoda | Insecta | Diptera | Chironomidae | Cricotopus | Cricotopus sylvestris gr	1
KRW11-03 2012	Arthropoda | Insecta | Diptera | Chironomidae | Endochironomus | Endochironomus albipennis	4
KRW11-03 2012	Arthropoda | Insecta | Diptera | Chironomidae | Glyptotendipes | Glyptotendipes cauliginellus	1
KRW11-03 2012	Arthropoda | Insecta | Diptera | Chironomidae | Glyptotendipes | Glyptotendipes pallens agg	1
KRW11-03 2012	Arthropoda | Insecta | Diptera | Chironomidae | Polypedilum | Polypedilum nubeculosum	4
KRW11-03 2012	Arthropoda | Insecta | Diptera | Chironomidae | Psectrotanypus | Psectrotanypus varius	4
KRW11-03 2012	Arthropoda | Insecta | Diptera | Chironomidae | Tanytarsus | Tanytarsus mendax/occultus	1
KRW11-03 2012	Arthropoda | Insecta | Hemiptera | Corixidae | Sigara | Sigara striata	2
KRW11-03 2012	Arthropoda | Insecta | Megaloptera | Sialidae | Sialis | Sialis lutaria	1
KRW11-03 2012	Arthropoda | Insecta | Odonata	1
KRW11-03 2012	Arthropoda | Insecta | Odonata | Coenagrionidae | Ischnura | Ischnura elegans	1
KRW11-03 2012	Arthropoda | Insecta | Trichoptera | Ecnomidae | Ecnomus | Ecnomus tenellus	3
KRW11-03 2012	Arthropoda | Insecta | Trichoptera | Leptoceridae | Mystacides | Mystacides longicornis	1
KRW11-03 2012	Arthropoda | Insecta | Trichoptera | Phryganeidae | Agrypnia | Agrypnia pagetana	1
KRW11-03 2012	Arthropoda | Insecta | Trichoptera | Polycentropodidae | Cyrnus | Cyrnus trimaculatus	3
KRW11-03 2012	Arthropoda | Insecta | Trichoptera | Psychomyiidae | Tinodes | Tinodes waeneri	5
KRW11-03 2012	Arthropoda | Malacostraca | Amphipoda | Gammaridae	1
KRW11-03 2012	Arthropoda | Malacostraca | Amphipoda | Gammaridae | Gammarus | Gammarus tigrinus	2
KRW11-03 2012	Arthropoda | Malacostraca | Isopoda | Asellidae | Asellus | Asellus aquaticus	1
KRW11-03 2012	Arthropoda | Malacostraca | Isopoda | Asellidae | Proasellus | Proasellus meridianus	1
KRW11-03 2012	Arthropoda | Malacostraca | Mysida | Mysidae | Limnomysis | Limnomysis benedeni	1
KRW11-03 2012	Arthropoda | Malacostraca | Mysida | Mysidae | Neomysis | Neomysis integer	2
KRW11-03 2012	Arthropoda | Maxillopoda | Arguloida | Argulidae | Argulus | Argulus foliaceus	1
KRW11-03 2012	Mollusca | Gastropoda | Hygrophila | Physidae | Physa | Physa fontinalis	1
KRW11-03 2012	Mollusca | Gastropoda | Littorinimorpha | Bithyniidae | Bithynia | Bithynia tentaculata	1
KRW11-04 2010	Annelida | Hirudinea | Arhynchobdellida | Erpobdellidae | Erpobdella	1
KRW11-04 2010	Annelida | Oligochaeta | Tubificida | Tubificidae | Aulodrilus | Aulodrilus pluriseta	1
KRW11-04 2010	Annelida | Oligochaeta | Tubificida | Tubificidae | Potamothrix | Potamothrix hammoniensis	2
KRW11-04 2010	Annelida | Oligochaeta | Tubificida | Tubificidae | Tubifex | Tubifex tubifex	6
KRW11-04 2010	Arthropoda | Arachnida | Trombidiformes | Pionidae | Piona | Piona imminuta	1
KRW11-04 2010	Arthropoda | Arachnida | Trombidiformes | Unionicolidae | Neumania | Neumania deltoides	2
KRW11-04 2010	Arthropoda | Arachnida | Trombidiformes | Unionicolidae | Unionicola | Unionicola crassipes	1
KRW11-04 2010	Arthropoda | Insecta | Coleoptera	3
KRW11-04 2010	Arthropoda | Insecta | Diptera | Ceratopogonidae	6
KRW11-04 2010	Arthropoda | Insecta | Diptera | Chaoboridae | Chaoborus | Chaoborus flavicans	2
KRW11-04 2010	Arthropoda | Insecta | Diptera | Chaoboridae | Chaoborus | Chaoborus flavicans	1
KRW11-04 2010	Arthropoda | Insecta | Diptera | Chironomidae | Chironomus	3
KRW11-04 2010	Arthropoda | Insecta | Diptera | Chironomidae | Chironomus | Chironomus plumosus agg	4
KRW11-04 2010	Arthropoda | Insecta | Diptera | Chironomidae | Cricotopus | Cricotopus sylvestris gr	1
KRW11-04 2010	Arthropoda | Insecta | Diptera | Chironomidae | Polypedilum | Polypedilum nubeculosum	9
KRW11-04 2010	Arthropoda | Insecta | Diptera | Chironomidae | Procladius	7
KRW11-04 2010	Arthropoda | Insecta | Hemiptera | Corixidae	1
KRW11-04 2010	Arthropoda | Insecta | Hemiptera | Corixidae | Sigara | Sigara striata	2
KRW11-04 2010	Arthropoda | Malacostraca | Amphipoda | Gammaridae | Gammarus | Gammarus tigrinus	2
KRW11-04 2010	Arthropoda | Malacostraca | Mysida | Mysidae | Limnomysis | Limnomysis benedeni	6
KRW11-04 2010	Mollusca | Gastropoda | Allogastropoda | Valvatidae | Valvata | Valvata piscinalis	4
KRW11-04 2010	Mollusca | Gastropoda | Hygrophila | Lymnaeidae | Lymnaea | Lymnaea stagnalis	1
KRW11-04 2010	Mollusca | Gastropoda | Littorinimorpha | Bithyniidae | Bithynia | Bithynia leachii	1
KRW11-05 2012	Annelida | Hirudinea | Rhynchobdellida | Glossiphoniidae | Helobdella | Helobdella stagnalis	1
KRW11-05 2012	Annelida | Oligochaeta | Tubificida | Naididae | Stylaria | Stylaria lacustris	1
KRW11-05 2012	Annelida | Oligochaeta | Tubificida | Tubificidae | Aulodrilus | Aulodrilus japonicus	2
KRW11-05 2012	Annelida | Oligochaeta | Tubificida | Tubificidae | Limnodrilus | Limnodrilus hoffmeisteri	1
KRW11-05 2012	Annelida | Oligochaeta | Tubificida | Tubificidae | Tubifex | Tubifex tubifex	3
KRW11-05 2012	Arthropoda | Arachnida | Trombidiformes | Arrenuridae | Arrenurus | Arrenurus crassicaudatus	12
KRW11-05 2012	Arthropoda | Arachnida | Trombidiformes | Hydrachnidae | Hydrachna | Hydrachna globosa	1
KRW11-05 2012	Arthropoda | Arachnida | Trombidiformes | Hydrodromidae | Hydrodroma | Hydrodroma pilosa	70
KRW11-05 2012	Arthropoda | Arachnida | Trombidiformes | Hygrobatidae | Hygrobates | Hygrobates longipalpis	2
KRW11-05 2012	Arthropoda | Arachnida | Trombidiformes | Limnesiidae | Limnesia | Limnesia maculata	1
KRW11-05 2012	Arthropoda | Arachnida | Trombidiformes | Limnesiidae | Limnesia | Limnesia undulata	3
KRW11-05 2012	Arthropoda | Arachnida | Trombidiformes | Mideopsidae | Mideopsis | Mideopsis orbicularis	2
KRW11-05 2012	Arthropoda | Arachnida | Trombidiformes | Pionidae | Piona | Piona conglobata	1
KRW11-05 2012	Arthropoda | Arachnida | Trombidiformes | Pionidae | Piona | Piona stjordalensis	1
KRW11-05 2012	Arthropoda | Arachnida | Trombidiformes | Unionicolidae | Neumania | Neumania deltoides	2
KRW11-05 2012	Arthropoda | Insecta | Coleoptera | Gyrinidae | Gyrinus | Gyrinus marinus	2
KRW11-05 2012	Arthropoda | Insecta | Diptera | Ceratopogonidae	3
KRW11-05 2012	Arthropoda | Insecta | Diptera | Chironomidae | Cladopelma | Cladopelma viridulum gr	1
KRW11-05 2012	Arthropoda | Insecta | Diptera | Chironomidae | Endochironomus | Endochironomus albipennis	10
KRW11-05 2012	Arthropoda | Insecta | Diptera | Chironomidae | Glyptotendipes | Glyptotendipes paripes	4
KRW11-05 2012	Arthropoda | Insecta | Diptera | Chironomidae | Parachironomus | Parachironomus arcuatus gr	1
KRW11-05 2012	Arthropoda | Insecta | Diptera | Chironomidae | Polypedilum | Polypedilum nubeculosum	2
KRW11-05 2012	Arthropoda | Insecta | Diptera | Chironomidae | Procladius	3
KRW11-05 2012	Arthropoda | Insecta | Diptera | Chironomidae | Tanytarsus	3
KRW11-05 2012	Arthropoda | Insecta | Diptera | Chironomidae | Tanytarsus | Tanytarsus mendax gr	7
KRW11-05 2012	Arthropoda | Insecta | Ephemeroptera | Caenidae | Caenis | Caenis horaria	4
KRW11-05 2012	Arthropoda | Insecta | Ephemeroptera | Caenidae | Caenis | Caenis luctuosa	1
KRW11-05 2012	Arthropoda | Insecta | Odonata	2
KRW11-05 2012	Arthropoda | Insecta | Odonata | Coenagrionidae | Coenagrion | Coenagrion puella/pulchellum	1
KRW11-05 2012	Arthropoda | Insecta | Odonata | Coenagrionidae | Erythromma | Erythromma najas	1
KRW11-05 2012	Arthropoda | Insecta | Odonata | Coenagrionidae | Ischnura | Ischnura elegans	2
KRW11-05 2012	Arthropoda | Insecta | Trichoptera | Leptoceridae | Athripsodes | Athripsodes aterrimus	6
KRW11-05 2012	Arthropoda | Insecta | Trichoptera | Leptoceridae | Mystacides | Mystacides longicornis	6
KRW11-05 2012	Arthropoda | Insecta | Trichoptera | Leptoceridae | Oecetis | Oecetis furva	1
KRW11-05 2012	Arthropoda | Insecta | Trichoptera | Limnephilidae | Anabolia | Anabolia nervosa	3
KRW11-05 2012	Arthropoda | Insecta | Trichoptera | Limnephilidae | Limnephilus | Limnephilus flavicornis	2
KRW11-05 2012	Arthropoda | Insecta | Trichoptera | Phryganeidae | Agrypnia | Agrypnia pagetana	3
KRW11-05 2012	Arthropoda | Insecta | Trichoptera | Polycentropodidae | Cyrnus | Cyrnus flavidus	1
KRW11-05 2012	Arthropoda | Malacostraca | Amphipoda | Gammaridae	5
KRW11-05 2012	Arthropoda | Malacostraca | Amphipoda | Gammaridae | Gammarus | Gammarus tigrinus	2
KRW11-05 2012	Arthropoda | Malacostraca | Isopoda | Asellidae | Asellus | Asellus aquaticus	10
KRW11-05 2012	Arthropoda | Malacostraca | Isopoda | Asellidae | Proasellus	1
KRW11-05 2012	Arthropoda | Malacostraca | Isopoda | Asellidae | Proasellus | Proasellus meridianus	2
KRW11-05 2012	Arthropoda | Malacostraca | Mysida | Mysidae | Limnomysis | Limnomysis benedeni	3
KRW11-05 2012	Mollusca | Gastropoda | Cycloneritimorpha | Neritidae | Theodoxus | Theodoxus fluviatilis	1
KRW11-05 2012	Mollusca | Gastropoda | Hygrophila | Lymnaeidae	1
KRW11-05 2012	Mollusca | Gastropoda | Hygrophila | Lymnaeidae | Lymnaea | Lymnaea stagnalis	2
KRW11-05 2012	Mollusca | Gastropoda | Hygrophila | Lymnaeidae | Radix | Radix balthica gr	1
KRW11-05 2012	Mollusca | Gastropoda | Littorinimorpha | Bithyniidae | Bithynia | Bithynia tentaculata	1
KRW13-01 2012	Annelida | Hirudinea | Arhynchobdellida | Erpobdellidae | Erpobdella | Erpobdella octoculata	1
KRW13-01 2012	Annelida | Hirudinea | Rhynchobdellida | Glossiphoniidae | Helobdella | Helobdella stagnalis	2
KRW13-01 2012	Annelida | Hirudinea | Rhynchobdellida | Piscicolidae | Piscicola | Piscicola geometra	2
KRW13-01 2012	Annelida | Oligochaeta | Tubificida | Naididae | Stylaria | Stylaria lacustris	1
KRW13-01 2012	Arthropoda | Insecta | Coleoptera | Hydrophilidae | Enochrus | Enochrus testaceus	1
KRW13-01 2012	Arthropoda | Insecta | Diptera | Ceratopogonidae	4
KRW13-01 2012	Arthropoda | Insecta | Diptera | Chironomidae	2.58
KRW13-01 2012	Arthropoda | Insecta | Diptera | Chironomidae	2
KRW13-01 2012	Arthropoda | Insecta | Diptera | Chironomidae | Cricotopus | Cricotopus intersectus agg	15.48
KRW13-01 2012	Arthropoda | Insecta | Diptera | Chironomidae | Endochironomus | Endochironomus albipennis	2.58
KRW13-01 2012	Arthropoda | Insecta | Diptera | Chironomidae | Glyptotendipes	7.74
KRW13-01 2012	Arthropoda | Insecta | Diptera | Chironomidae | Glyptotendipes | Glyptotendipes pallens agg	229.62
KRW13-01 2012	Arthropoda | Insecta | Diptera | Chironomidae | Parachironomus | Parachironomus arcuatus gr	2.58
KRW13-01 2012	Arthropoda | Insecta | Hemiptera | Corixidae | Sigara	2
KRW13-01 2012	Arthropoda | Insecta | Hemiptera | Corixidae | Sigara | Sigara striata	13
KRW13-01 2012	Arthropoda | Insecta | Hemiptera | Corixidae | Sigara | Sigara striata	20
KRW13-01 2012	Arthropoda | Insecta | Odonata	1
KRW13-01 2012	Arthropoda | Insecta | Odonata | Coenagrionidae | Ischnura | Ischnura elegans	2
KRW13-01 2012	Arthropoda | Insecta | Trichoptera | Leptoceridae | Mystacides | Mystacides longicornis	8
KRW13-01 2012	Arthropoda | Insecta | Trichoptera | Phryganeidae | Agrypnia | Agrypnia pagetana	3
KRW13-01 2012	Arthropoda | Malacostraca | Amphipoda | Gammaridae	70.5
KRW13-01 2012	Arthropoda | Malacostraca | Amphipoda | Gammaridae | Gammarus | Gammarus tigrinus	206.8
KRW13-01 2012	Arthropoda | Malacostraca | Isopoda | Asellidae | Asellus | Asellus aquaticus	24
KRW13-01 2012	Arthropoda | Malacostraca | Isopoda | Asellidae | Proasellus | Proasellus meridianus	30
KRW13-01 2012	Arthropoda | Malacostraca | Mysida | Mysidae | Limnomysis | Limnomysis benedeni	170.04
KRW13-01 2012	Arthropoda | Malacostraca | Mysida | Mysidae | Neomysis | Neomysis integer	3174.08
KRW13-01 2012	Mollusca | Bivalvia | Venerida | Sphaeriidae | Sphaerium | Sphaerium corneum	1
KRW13-01 2012	Mollusca | Gastropoda | Allogastropoda | Valvatidae | Valvata | Valvata piscinalis	1
KRW13-01 2012	Mollusca | Gastropoda | Hygrophila | Physidae | Physa | Physa fontinalis	3
KRW13-01 2012	Mollusca | Gastropoda | Hygrophila | Physidae | Physella | Physella acuta	6
KRW13-01 2012	Mollusca | Gastropoda | Hygrophila | Planorbidae | Gyraulus | Gyraulus albus	3
KRW13-01 2012	Mollusca | Gastropoda | Hygrophila | Planorbidae | Planorbis | Planorbis planorbis	1
KRW13-01 2012	Mollusca | Gastropoda | Littorinimorpha | Bithyniidae | Bithynia	1
KRW13-01 2012	Mollusca | Gastropoda | Littorinimorpha | Bithyniidae | Bithynia | Bithynia leachii	6
KRW13-01 2012	Mollusca | Gastropoda | Littorinimorpha | Bithyniidae | Bithynia | Bithynia tentaculata	5
KRW13-06 2012	Annelida | Hirudinea | Arhynchobdellida | Erpobdellidae | Erpobdella | Erpobdella octoculata	2
KRW13-06 2012	Annelida | Hirudinea | Rhynchobdellida | Glossiphoniidae | Helobdella | Helobdella stagnalis	2
KRW13-06 2012	Arthropoda | Insecta | Diptera | Ceratopogonidae	4
KRW13-06 2012	Arthropoda | Insecta | Diptera | Chironomidae	18
KRW13-06 2012	Arthropoda | Insecta | Diptera | Chironomidae | Chironomus	3.82
KRW13-06 2012	Arthropoda | Insecta | Diptera | Chironomidae | Chironomus | Chironomus plumosus agg	3.82
KRW13-06 2012	Arthropoda | Insecta | Diptera | Chironomidae | Cricotopus | Cricotopus intersectus agg	15.28
KRW13-06 2012	Arthropoda | Insecta | Diptera | Chironomidae | Glyptotendipes | Glyptotendipes pallens agg	458.4
KRW13-06 2012	Arthropoda | Insecta | Diptera | Chironomidae | Procladius	7.64
KRW13-06 2012	Arthropoda | Insecta | Trichoptera	1
KRW13-06 2012	Arthropoda | Insecta | Trichoptera | Leptoceridae | Mystacides | Mystacides longicornis	2
KRW13-06 2012	Arthropoda | Insecta | Trichoptera | Leptoceridae | Mystacides | Mystacides niger	3
KRW13-06 2012	Arthropoda | Insecta | Trichoptera | Limnephilidae | Limnephilus | Limnephilus lunatus	5
KRW13-06 2012	Arthropoda | Malacostraca | Amphipoda | Gammaridae	20
KRW13-06 2012	Arthropoda | Malacostraca | Amphipoda | Gammaridae | Gammarus | Gammarus tigrinus	113
KRW13-06 2012	Arthropoda | Malacostraca | Isopoda | Asellidae | Asellus | Asellus aquaticus	5
KRW13-06 2012	Arthropoda | Malacostraca | Isopoda | Asellidae | Proasellus | Proasellus meridianus	25
KRW13-06 2012	Arthropoda | Malacostraca | Mysida | Mysidae | Limnomysis | Limnomysis benedeni	501.97
KRW13-06 2012	Arthropoda | Malacostraca | Mysida | Mysidae | Neomysis | Neomysis integer	4517.73
KRW13-06 2012	Mollusca | Bivalvia | Venerida | Sphaeriidae | Musculium | Musculium lacustre	5
KRW13-06 2012	Mollusca | Gastropoda | Allogastropoda | Valvatidae | Valvata | Valvata piscinalis	10
KRW13-06 2012	Mollusca | Gastropoda | Hygrophila | Physidae | Physella | Physella acuta	1
KRW13-06 2012	Mollusca | Gastropoda | Littorinimorpha | Bithyniidae | Bithynia	3
KRW13-06 2012	Mollusca | Gastropoda | Littorinimorpha | Bithyniidae | Bithynia | Bithynia leachii	1
KRW13-06 2012	Mollusca | Gastropoda | Littorinimorpha | Bithyniidae | Bithynia | Bithynia tentaculata	7
KRW18-04 2010	Annelida | Hirudinea | Rhynchobdellida | Glossiphoniidae | Alboglossiphonia | Alboglossiphonia heteroclita	1
KRW18-04 2010	Annelida | Hirudinea | Rhynchobdellida | Glossiphoniidae | Helobdella | Helobdella stagnalis	2
KRW18-04 2010	Annelida | Oligochaeta | Lumbriculida | Lumbriculidae | Lumbriculus | Lumbriculus variegatus	11
KRW18-04 2010	Annelida | Oligochaeta | Tubificida | Tubificidae | Tubifex | Tubifex tubifex	1
KRW18-04 2010	Arthropoda | Arachnida | Trombidiformes | Arrenuridae | Arrenurus | Arrenurus crassicaudatus	1
KRW18-04 2010	Arthropoda | Arachnida | Trombidiformes | Arrenuridae | Arrenurus | Arrenurus sinuator	3
KRW18-04 2010	Arthropoda | Arachnida | Trombidiformes | Hydrachnidae | Hydrachna | Hydrachna skorikowi	1
KRW18-04 2010	Arthropoda | Arachnida | Trombidiformes | Limnesiidae | Limnesia | Limnesia fulgida	1
KRW18-04 2010	Arthropoda | Arachnida | Trombidiformes | Pionidae | Piona | Piona alpicola	1
KRW18-04 2010	Arthropoda | Insecta | Coleoptera | Dytiscidae	1
KRW18-04 2010	Arthropoda | Insecta | Coleoptera | Dytiscidae | Hygrotus | Hygrotus inaequalis	2
KRW18-04 2010	Arthropoda | Insecta | Coleoptera | Dytiscidae | Laccophilus | Laccophilus minutus	1
KRW18-04 2010	Arthropoda | Insecta | Diptera | Ceratopogonidae	306
KRW18-04 2010	Arthropoda | Insecta | Ephemeroptera | Baetidae | Cloeon | Cloeon dipterum	2
KRW18-04 2010	Arthropoda | Insecta | Ephemeroptera | Caenidae | Caenis | Caenis robusta	2
KRW18-04 2010	Arthropoda | Insecta | Hemiptera | Corixidae	1
KRW18-04 2010	Arthropoda | Insecta | Hemiptera | Corixidae | Paracorixa | Paracorixa concinna	3
KRW18-04 2010	Arthropoda | Insecta | Hemiptera | Corixidae | Sigara | Sigara falleni gr	3
KRW18-04 2010	Arthropoda | Insecta | Hemiptera | Corixidae | Sigara | Sigara falleni gr	1
KRW18-04 2010	Arthropoda | Insecta | Hemiptera | Corixidae | Sigara | Sigara iactans	1
KRW18-04 2010	Arthropoda | Insecta | Odonata | Coenagrionidae | Ischnura | Ischnura elegans	1
KRW18-04 2010	Arthropoda | Insecta | Odonata | Libellulidae | Orthetrum | Orthetrum cancellatum	2
KRW18-04 2010	Arthropoda | Malacostraca | Isopoda | Asellidae | Asellus | Asellus aquaticus	52.169
KRW18-04 2010	Arthropoda | Malacostraca | Isopoda | Asellidae | Proasellus | Proasellus meridianus	61.83
KRW18-04 2010	Mollusca | Bivalvia | Venerida | Sphaeriidae | Musculium | Musculium lacustre	4
KRW18-04 2010	Mollusca | Bivalvia | Venerida | Sphaeriidae | Pisidium	7
KRW18-04 2010	Mollusca | Gastropoda | Allogastropoda | Valvatidae | Valvata | Valvata piscinalis	17
KRW18-04 2010	Mollusca | Gastropoda | Hygrophila | Lymnaeidae | Lymnaea | Lymnaea stagnalis	2
KRW18-04 2010	Mollusca | Gastropoda | Hygrophila | Lymnaeidae | Radix | Radix balthica gr	25
KRW18-04 2010	Mollusca | Gastropoda | Hygrophila | Physidae | Physella | Physella acuta	1
KRW18-04 2010	Mollusca | Gastropoda | Hygrophila | Planorbidae | Gyraulus	1
KRW18-04 2010	Mollusca | Gastropoda | Hygrophila | Planorbidae | Gyraulus | Gyraulus albus	1
KRW18-04 2010	Mollusca | Gastropoda | Hygrophila | Planorbidae | Hippeutis | Hippeutis complanatus	5
KRW18-04 2010	Mollusca | Gastropoda | Hygrophila | Planorbidae | Planorbarius | Planorbarius corneus	1
KRW18-04 2010	Mollusca | Gastropoda | Hygrophila | Planorbidae | Planorbis | Planorbis carinatus	1
KRW18-04 2010	Mollusca | Gastropoda | Littorinimorpha | Hydrobiidae | Potamopyrgus | Potamopyrgus antipodarum	1
KRW18-05 2012	Annelida | Hirudinea | Rhynchobdellida | Glossiphoniidae | Alboglossiphonia	5
KRW18-05 2012	Annelida | Hirudinea | Rhynchobdellida | Glossiphoniidae | Alboglossiphonia | Alboglossiphonia heteroclita	7
KRW18-05 2012	Annelida | Hirudinea | Rhynchobdellida | Glossiphoniidae | Alboglossiphonia | Alboglossiphonia hyalina	2
KRW18-05 2012	Annelida | Hirudinea | Rhynchobdellida | Glossiphoniidae | Helobdella | Helobdella stagnalis	1
KRW18-05 2012	Annelida | Hirudinea | Rhynchobdellida | Glossiphoniidae | Theromyzon | Theromyzon tessulatum	4
KRW18-05 2012	Annelida | Oligochaeta | Tubificida | Naididae | Stylaria | Stylaria lacustris	4
KRW18-05 2012	Annelida | Oligochaeta | Tubificida | Tubificidae | Limnodrilus | Limnodrilus claparedianus	1
KRW18-05 2012	Annelida | Oligochaeta | Tubificida | Tubificidae | Quistadrilus | Quistadrilus multisetosus	26
KRW18-05 2012	Annelida | Oligochaeta | Tubificida | Tubificidae | Tubifex | Tubifex tubifex	23
KRW18-05 2012	Arthropoda | Arachnida | Araneae | Cybaeidae | Argyroneta | Argyroneta aquatica	1
KRW18-05 2012	Arthropoda | Arachnida | Trombidiformes | Arrenuridae | Arrenurus	1
KRW18-05 2012	Arthropoda | Arachnida | Trombidiformes | Arrenuridae | Arrenurus | Arrenurus buccinator	1
KRW18-05 2012	Arthropoda | Arachnida | Trombidiformes | Arrenuridae | Arrenurus | Arrenurus globator	19
KRW18-05 2012	Arthropoda | Arachnida | Trombidiformes | Hydrachnidae | Hydrachna	8
KRW18-05 2012	Arthropoda | Arachnida | Trombidiformes | Hydrachnidae | Hydrachna | Hydrachna globosa	2
KRW18-05 2012	Arthropoda | Arachnida | Trombidiformes | Limnesiidae | Limnesia | Limnesia fulgida	3
KRW18-05 2012	Arthropoda | Arachnida | Trombidiformes | Pionidae | Piona	1
KRW18-05 2012	Arthropoda | Insecta | Coleoptera | Dytiscidae | Hygrotus | Hygrotus versicolor	1
KRW18-05 2012	Arthropoda | Insecta | Coleoptera | Haliplidae | Haliplus	1
KRW18-05 2012	Arthropoda | Insecta | Coleoptera | Haliplidae | Haliplus	1
KRW18-05 2012	Arthropoda | Insecta | Coleoptera | Hydrophilidae | Helophorus | Helophorus brevipalpis	1
KRW18-05 2012	Arthropoda | Insecta | Diptera | Ceratopogonidae	10
KRW18-05 2012	Arthropoda | Insecta | Diptera | Chaoboridae | Chaoborus	1
KRW18-05 2012	Arthropoda | Insecta | Diptera | Chironomidae	16
KRW18-05 2012	Arthropoda | Insecta | Diptera | Chironomidae | Ablabesmyia	2
KRW18-05 2012	Arthropoda | Insecta | Diptera | Chironomidae | Ablabesmyia | Ablabesmyia phatta	4
KRW18-05 2012	Arthropoda | Insecta | Diptera | Chironomidae | Clinotanypus | Clinotanypus nervosus	11
KRW18-05 2012	Arthropoda | Insecta | Diptera | Chironomidae | Endochironomus | Endochironomus albipennis	2
KRW18-05 2012	Arthropoda | Insecta | Diptera | Chironomidae | Glyptotendipes	1
KRW18-05 2012	Arthropoda | Insecta | Diptera | Chironomidae | Glyptotendipes | Glyptotendipes pallens agg	1
KRW18-05 2012	Arthropoda | Insecta | Diptera | Chironomidae | Parachironomus | Parachironomus arcuatus gr	1
KRW18-05 2012	Arthropoda | Insecta | Diptera | Chironomidae | Tanypus | Tanypus kraatzi	3
KRW18-05 2012	Arthropoda | Insecta | Ephemeroptera	55
KRW18-05 2012	Arthropoda | Insecta | Ephemeroptera | Baetidae | Cloeon	9
KRW18-05 2012	Arthropoda | Insecta | Ephemeroptera | Baetidae | Cloeon | Cloeon dipterum	10
KRW18-05 2012	Arthropoda | Insecta | Ephemeroptera | Caenidae | Caenis	8
KRW18-05 2012	Arthropoda | Insecta | Ephemeroptera | Caenidae | Caenis | Caenis horaria	27
KRW18-05 2012	Arthropoda | Insecta | Hemiptera | Corixidae | Callicorixa | Callicorixa praeusta	1
KRW18-05 2012	Arthropoda | Insecta | Hemiptera | Corixidae | Cymatia | Cymatia coleoptrata	105
KRW18-05 2012	Arthropoda | Insecta | Hemiptera | Corixidae | Sigara | Sigara striata	1
KRW18-05 2012	Arthropoda | Insecta | Hemiptera | Notonectidae | Notonecta	2
KRW18-05 2012	Arthropoda | Insecta | Hemiptera | Pleidae | Plea | Plea minutissima	4
KRW18-05 2012	Arthropoda | Insecta | Megaloptera | Sialidae | Sialis | Sialis lutaria	1
KRW18-05 2012	Arthropoda | Insecta | Trichoptera | Leptoceridae | Triaenodes | Triaenodes bicolor	4
KRW18-05 2012	Arthropoda | Insecta | Trichoptera | Polycentropodidae | Holocentropus | Holocentropus picicornis	9
KRW18-05 2012	Arthropoda | Malacostraca | Amphipoda | Gammaridae	2
KRW18-05 2012	Arthropoda | Malacostraca | Isopoda | Asellidae | Asellus | Asellus aquaticus	33
KRW18-05 2012	Arthropoda | Maxillopoda | Arguloida | Argulidae | Argulus | Argulus foliaceus	1
KRW18-05 2012	Mollusca | Bivalvia	22
KRW18-05 2012	Mollusca | Bivalvia | Venerida | Sphaeriidae | Musculium | Musculium lacustre	36
KRW18-05 2012	Mollusca | Gastropoda | Allogastropoda | Valvatidae | Valvata | Valvata piscinalis	1
KRW18-05 2012	Mollusca | Gastropoda | Hygrophila | Lymnaeidae	1
KRW18-05 2012	Mollusca | Gastropoda | Hygrophila | Lymnaeidae | Lymnaea | Lymnaea stagnalis	1
KRW18-05 2012	Mollusca | Gastropoda | Hygrophila | Lymnaeidae | Stagnicola	3
KRW18-05 2012	Mollusca | Gastropoda | Hygrophila | Physidae | Physa | Physa fontinalis	3
KRW18-05 2012	Mollusca | Gastropoda | Hygrophila | Planorbidae | Anisus | Anisus vortex	1
KRW18-05 2012	Mollusca | Gastropoda | Hygrophila | Planorbidae | Anisus | Anisus vorticulus	2
KRW18-05 2012	Mollusca | Gastropoda | Hygrophila | Planorbidae | Gyraulus | Gyraulus albus	5
KRW18-05 2012	Mollusca | Gastropoda | Hygrophila | Planorbidae | Gyraulus | Gyraulus crista	1
KRW18-05 2012	Mollusca | Gastropoda | Hygrophila | Planorbidae | Planorbarius | Planorbarius corneus	1
KRW19-02 2012	Annelida | Hirudinea | Arhynchobdellida | Erpobdellidae | Erpobdella | Erpobdella octoculata	8
KRW19-02 2012	Annelida | Hirudinea | Rhynchobdellida | Glossiphoniidae | Alboglossiphonia | Alboglossiphonia heteroclita	1
KRW19-02 2012	Annelida | Hirudinea | Rhynchobdellida | Glossiphoniidae | Theromyzon | Theromyzon tessulatum	1
KRW19-02 2012	Annelida | Oligochaeta | Tubificida | Naididae | Stylaria | Stylaria lacustris	364.08
KRW19-02 2012	Annelida | Oligochaeta | Tubificida | Tubificidae | Limnodrilus | Limnodrilus claparedianus	4.44
KRW19-02 2012	Annelida | Oligochaeta | Tubificida | Tubificidae | Tubifex | Tubifex tubifex	66.6
KRW19-02 2012	Arthropoda | Arachnida | Araneae | Cybaeidae | Argyroneta | Argyroneta aquatica	1
KRW19-02 2012	Arthropoda | Arachnida | Trombidiformes | Arrenuridae | Arrenurus | Arrenurus globator	16
KRW19-02 2012	Arthropoda | Arachnida | Trombidiformes | Aturidae | Brachypoda | Brachypoda versicolor	1
KRW19-02 2012	Arthropoda | Arachnida | Trombidiformes | Eylaidae | Eylais	5
KRW19-02 2012	Arthropoda | Arachnida | Trombidiformes | Eylaidae | Eylais | Eylais extendens	6
KRW19-02 2012	Arthropoda | Arachnida | Trombidiformes | Hydrodromidae | Hydrodroma | Hydrodroma pilosa	3
KRW19-02 2012	Arthropoda | Arachnida | Trombidiformes | Pionidae | Piona | Piona variabilis	3
KRW19-02 2012	Arthropoda | Arachnida | Trombidiformes | Pionidae | Pionopsis | Pionopsis lutescens	1
KRW19-02 2012	Arthropoda | Arachnida | Trombidiformes | Unionicolidae | Neumania | Neumania limosa	2
KRW19-02 2012	Arthropoda | Entognatha | Collembola | Poduridae | Podura | Podura aquatica	1
KRW19-02 2012	Arthropoda | Insecta | Coleoptera | Dytiscidae | Hygrotus | Hygrotus inaequalis	1
KRW19-02 2012	Arthropoda | Insecta | Coleoptera | Haliplidae | Haliplus	6
KRW19-02 2012	Arthropoda | Insecta | Coleoptera | Haliplidae | Haliplus | Haliplus immaculatus	1
KRW19-02 2012	Arthropoda | Insecta | Coleoptera | Noteridae | Noterus | Noterus clavicornis	3
KRW19-02 2012	Arthropoda | Insecta | Coleoptera | Noteridae | Noterus | Noterus crassicornis	8
KRW19-02 2012	Arthropoda | Insecta | Diptera | Ceratopogonidae	87
KRW19-02 2012	Arthropoda | Insecta | Diptera | Chironomidae	6
KRW19-02 2012	Arthropoda | Insecta | Diptera | Chironomidae | Ablabesmyia	1
KRW19-02 2012	Arthropoda | Insecta | Diptera | Chironomidae | Ablabesmyia | Ablabesmyia longistyla	2
KRW19-02 2012	Arthropoda | Insecta | Diptera | Chironomidae | Clinotanypus | Clinotanypus nervosus	4
KRW19-02 2012	Arthropoda | Insecta | Diptera | Chironomidae | Polypedilum | Polypedilum cultellatum	1
KRW19-02 2012	Arthropoda | Insecta | Diptera | Limoniidae	1.74
KRW19-02 2012	Arthropoda | Insecta | Diptera | Ptychopteridae	1.74
KRW19-02 2012	Arthropoda | Insecta | Diptera | Tabanidae	1.74
KRW19-02 2012	Arthropoda | Insecta | Ephemeroptera | Baetidae | Cloeon	16.2
KRW19-02 2012	Arthropoda | Insecta | Ephemeroptera | Baetidae | Cloeon | Cloeon dipterum	51.84
KRW19-02 2012	Arthropoda | Insecta | Ephemeroptera | Caenidae | Caenis	8.1
KRW19-02 2012	Arthropoda | Insecta | Ephemeroptera | Caenidae | Caenis | Caenis horaria	17.82
KRW19-02 2012	Arthropoda | Insecta | Hemiptera | Corixidae | Cymatia | Cymatia coleoptrata	14
KRW19-02 2012	Arthropoda | Insecta | Hemiptera | Corixidae | Hesperocorixa | Hesperocorixa linnaei	1
KRW19-02 2012	Arthropoda | Insecta | Hemiptera | Pleidae | Plea | Plea minutissima	10
KRW19-02 2012	Arthropoda | Insecta | Trichoptera	7
KRW19-02 2012	Arthropoda | Insecta | Trichoptera | Leptoceridae | Triaenodes | Triaenodes bicolor	1
KRW19-02 2012	Arthropoda | Insecta | Trichoptera | Polycentropodidae | Holocentropus | Holocentropus picicornis	4
KRW19-02 2012	Arthropoda | Malacostraca | Amphipoda | Gammaridae	1
KRW19-02 2012	Arthropoda | Malacostraca | Amphipoda | Gammaridae	23
KRW19-02 2012	Arthropoda | Malacostraca | Amphipoda | Gammaridae	2
KRW19-02 2012	Arthropoda | Malacostraca | Isopoda | Asellidae	23
KRW19-02 2012	Arthropoda | Malacostraca | Isopoda | Asellidae | Asellus | Asellus aquaticus	23
KRW19-02 2012	Arthropoda | Malacostraca | Isopoda | Asellidae | Proasellus | Proasellus coxalis	5
KRW19-02 2012	Mollusca | Bivalvia	9
KRW19-02 2012	Mollusca | Bivalvia | Venerida | Sphaeriidae | Musculium | Musculium lacustre	15
KRW19-02 2012	Mollusca | Gastropoda | Allogastropoda | Valvatidae | Valvata | Valvata cristata	1
KRW19-02 2012	Mollusca | Gastropoda | Hygrophila | Physidae | Physa | Physa fontinalis	2
KRW19-02 2012	Mollusca | Gastropoda | Hygrophila | Planorbidae | Gyraulus | Gyraulus albus	1
KRW19-02 2012	Mollusca | Gastropoda | Hygrophila | Planorbidae | Hippeutis | Hippeutis complanatus	8
KRW19-02 2012	Mollusca | Gastropoda | Hygrophila | Planorbidae | Planorbis | Planorbis carinatus	2
KRW19-02 2012	Mollusca | Gastropoda | Littorinimorpha | Hydrobiidae	2
KRW19-04 2012	Annelida | Hirudinea | Arhynchobdellida | Erpobdellidae | Erpobdella	1
KRW19-04 2012	Annelida | Hirudinea | Rhynchobdellida | Glossiphoniidae | Alboglossiphonia	1
KRW19-04 2012	Annelida | Hirudinea | Rhynchobdellida | Glossiphoniidae | Alboglossiphonia | Alboglossiphonia heteroclita	3
KRW19-04 2012	Annelida | Hirudinea | Rhynchobdellida | Glossiphoniidae | Alboglossiphonia | Alboglossiphonia hyalina	1
KRW19-04 2012	Annelida | Hirudinea | Rhynchobdellida | Glossiphoniidae | Alboglossiphonia | Alboglossiphonia striata	1
KRW19-04 2012	Annelida | Hirudinea | Rhynchobdellida | Glossiphoniidae | Helobdella | Helobdella stagnalis	6
KRW19-04 2012	Annelida | Hirudinea | Rhynchobdellida | Glossiphoniidae | Theromyzon | Theromyzon tessulatum	1
KRW19-04 2012	Annelida | Oligochaeta | Tubificida | Naididae | Ophidonais | Ophidonais serpentina	206.19
KRW19-04 2012	Annelida | Oligochaeta | Tubificida | Naididae | Stylaria | Stylaria lacustris	80.58
KRW19-04 2012	Annelida | Oligochaeta | Tubificida | Tubificidae | Tubifex | Tubifex tubifex	11.85
KRW19-04 2012	Arthropoda | Arachnida | Araneae | Cybaeidae | Argyroneta | Argyroneta aquatica	5
KRW19-04 2012	Arthropoda | Arachnida | Trombidiformes | Arrenuridae | Arrenurus | Arrenurus globator	23
KRW19-04 2012	Arthropoda | Arachnida | Trombidiformes | Arrenuridae | Arrenurus | Arrenurus latus	11
KRW19-04 2012	Arthropoda | Arachnida | Trombidiformes | Eylaidae | Eylais | Eylais extendens	1
KRW19-04 2012	Arthropoda | Arachnida | Trombidiformes | Eylaidae | Eylais | Eylais hamata	4
KRW19-04 2012	Arthropoda | Arachnida | Trombidiformes | Hydrachnidae | Hydrachna | Hydrachna globosa	8
KRW19-04 2012	Arthropoda | Arachnida | Trombidiformes | Limnesiidae | Limnesia | Limnesia fulgida	1
KRW19-04 2012	Arthropoda | Arachnida | Trombidiformes | Pionidae | Piona	3
KRW19-04 2012	Arthropoda | Arachnida | Trombidiformes | Pionidae | Piona | Piona conglobata	1
KRW19-04 2012	Arthropoda | Arachnida | Trombidiformes | Pionidae | Piona | Piona variabilis	19
KRW19-04 2012	Arthropoda | Arachnida | Trombidiformes | Unionicolidae | Neumania | Neumania deltoides	4
KRW19-04 2012	Arthropoda | Entognatha | Collembola | Poduridae | Podura | Podura aquatica	1
KRW19-04 2012	Arthropoda | Insecta | Coleoptera | Haliplidae | Haliplus	2
KRW19-04 2012	Arthropoda | Insecta | Coleoptera | Noteridae | Noterus | Noterus crassicornis	1
KRW19-04 2012	Arthropoda | Insecta | Coleoptera | Scirtidae	11
KRW19-04 2012	Arthropoda | Insecta | Diptera | Ceratopogonidae	109
KRW19-04 2012	Arthropoda | Insecta | Diptera | Chironomidae | Ablabesmyia	5.76
KRW19-04 2012	Arthropoda | Insecta | Diptera | Chironomidae | Ablabesmyia | Ablabesmyia longistyla	5.76
KRW19-04 2012	Arthropoda | Insecta | Diptera | Chironomidae | Ablabesmyia | Ablabesmyia phatta	66.24
KRW19-04 2012	Arthropoda | Insecta | Diptera | Chironomidae | Clinotanypus | Clinotanypus nervosus	18.62
KRW19-04 2012	Arthropoda | Insecta | Diptera | Chironomidae | Polypedilum	8.64
KRW19-04 2012	Arthropoda | Insecta | Diptera | Chironomidae | Polypedilum | Polypedilum cultellatum	54.72
KRW19-04 2012	Arthropoda | Insecta | Diptera | Chironomidae | Procladius	28.8
KRW19-04 2012	Arthropoda | Insecta | Diptera | Chironomidae | Tanypus | Tanypus kraatzi	66.24
KRW19-04 2012	Arthropoda | Insecta | Ephemeroptera	196
KRW19-04 2012	Arthropoda | Insecta | Ephemeroptera | Baetidae | Cloeon | Cloeon dipterum	8
KRW19-04 2012	Arthropoda | Insecta | Ephemeroptera | Caenidae | Caenis	4
KRW19-04 2012	Arthropoda | Insecta | Ephemeroptera | Caenidae | Caenis | Caenis horaria	30
KRW19-04 2012	Arthropoda | Insecta | Hemiptera | Corixidae	1
KRW19-04 2012	Arthropoda | Insecta | Hemiptera | Corixidae | Cymatia | Cymatia coleoptrata	21
KRW19-04 2012	Arthropoda | Insecta | Hemiptera | Corixidae | Hesperocorixa | Hesperocorixa linnaei	1
KRW19-04 2012	Arthropoda | Insecta | Hemiptera | Corixidae | Sigara | Sigara falleni gr	1
KRW19-04 2012	Arthropoda | Insecta | Hemiptera | Corixidae | Sigara | Sigara striata	8
KRW19-04 2012	Arthropoda | Insecta | Hemiptera | Notonectidae | Notonecta	1
KRW19-04 2012	Arthropoda | Insecta | Hemiptera | Pleidae | Plea | Plea minutissima	4
KRW19-04 2012	Arthropoda | Insecta | Lepidoptera | Crambidae | Cataclysta | Cataclysta lemnata	1
KRW19-04 2012	Arthropoda | Insecta | Megaloptera | Sialidae | Sialis | Sialis lutaria	1
KRW19-04 2012	Arthropoda | Insecta | Odonata | Coenagrionidae | Erythromma | Erythromma najas	1
KRW19-04 2012	Arthropoda | Insecta | Trichoptera | Hydroptilidae | Tricholeiochiton | Tricholeiochiton fagesii	7.46
KRW19-04 2012	Arthropoda | Insecta | Trichoptera | Leptoceridae	152.93
KRW19-04 2012	Arthropoda | Insecta | Trichoptera | Leptoceridae | Oecetis | Oecetis testacea	3.73
KRW19-04 2012	Arthropoda | Insecta | Trichoptera | Leptoceridae | Triaenodes | Triaenodes bicolor	108.17
KRW19-04 2012	Arthropoda | Insecta | Trichoptera | Limnephilidae | Limnephilus	3.73
KRW19-04 2012	Arthropoda | Insecta | Trichoptera | Polycentropodidae | Holocentropus | Holocentropus picicornis	11.19
KRW19-04 2012	Arthropoda | Malacostraca | Isopoda | Asellidae	2
KRW19-04 2012	Arthropoda | Malacostraca | Isopoda | Asellidae | Asellus | Asellus aquaticus	62
KRW19-04 2012	Mollusca | Gastropoda | Allogastropoda | Valvatidae | Valvata | Valvata piscinalis	2
KRW19-04 2012	Mollusca | Gastropoda | Architaenioglossa | Viviparidae | Viviparus | Viviparus contectus	1
KRW19-04 2012	Mollusca | Gastropoda | Hygrophila | Planorbidae | Anisus | Anisus vorticulus	3
KRW19-04 2012	Mollusca | Gastropoda | Hygrophila | Planorbidae | Bathyomphalus | Bathyomphalus contortus	1
KRW19-04 2012	Mollusca | Gastropoda | Hygrophila | Planorbidae | Gyraulus | Gyraulus albus	19
KRW19-04 2012	Mollusca | Gastropoda | Hygrophila | Planorbidae | Gyraulus | Gyraulus crista	1
KRW19-04 2012	Mollusca | Gastropoda | Hygrophila | Planorbidae | Hippeutis | Hippeutis complanatus	1
KRW19-04 2012	Mollusca | Gastropoda | Littorinimorpha | Bithyniidae | Bithynia	2
KRW19-04 2012	Mollusca | Gastropoda | Littorinimorpha | Bithyniidae | Bithynia | Bithynia tentaculata	4
KRW19-05 2010	Annelida | Hirudinea | Arhynchobdellida | Erpobdellidae | Erpobdella | Erpobdella octoculata	2
KRW19-05 2010	Annelida | Hirudinea | Arhynchobdellida | Erpobdellidae | Erpobdella | Erpobdella octoculata	2
KRW19-05 2010	Annelida | Hirudinea | Rhynchobdellida | Glossiphoniidae | Alboglossiphonia | Alboglossiphonia heteroclita	20
KRW19-05 2010	Annelida | Hirudinea | Rhynchobdellida | Glossiphoniidae | Alboglossiphonia | Alboglossiphonia heteroclita	17
KRW19-05 2010	Annelida | Hirudinea | Rhynchobdellida | Glossiphoniidae | Alboglossiphonia | Alboglossiphonia hyalina	1
KRW19-05 2010	Annelida | Hirudinea | Rhynchobdellida | Glossiphoniidae | Alboglossiphonia | Alboglossiphonia hyalina	2
KRW19-05 2010	Annelida | Hirudinea | Rhynchobdellida | Glossiphoniidae | Alboglossiphonia | Alboglossiphonia striata	1
KRW19-05 2010	Annelida | Hirudinea | Rhynchobdellida | Glossiphoniidae | Helobdella | Helobdella stagnalis	3
KRW19-05 2010	Annelida | Hirudinea | Rhynchobdellida | Glossiphoniidae | Helobdella | Helobdella stagnalis	4
KRW19-05 2010	Annelida | Hirudinea | Rhynchobdellida | Piscicolidae | Piscicola | Piscicola geometra	1
KRW19-05 2010	Annelida | Hirudinea | Rhynchobdellida | Piscicolidae | Piscicola | Piscicola geometra	1
KRW19-05 2010	Annelida | Oligochaeta | Tubificida | Naididae | Dero	2
KRW19-05 2010	Annelida | Oligochaeta | Tubificida | Naididae | Dero | Dero digitata	1
KRW19-05 2010	Annelida | Oligochaeta | Tubificida | Naididae | Stylaria | Stylaria lacustris	1
KRW19-05 2010	Annelida | Oligochaeta | Tubificida | Naididae | Stylaria | Stylaria lacustris	2
KRW19-05 2010	Annelida | Oligochaeta | Tubificida | Tubificidae | Limnodrilus | Limnodrilus hoffmeisteri	1
KRW19-05 2010	Annelida | Oligochaeta | Tubificida | Tubificidae | Tubifex | Tubifex tubifex	7
KRW19-05 2010	Arthropoda | Arachnida | Trombidiformes | Arrenuridae | Arrenurus	1
KRW19-05 2010	Arthropoda | Arachnida | Trombidiformes | Arrenuridae | Arrenurus | Arrenurus crassicaudatus	4
KRW19-05 2010	Arthropoda | Arachnida | Trombidiformes | Arrenuridae | Arrenurus | Arrenurus crassicaudatus	3
KRW19-05 2010	Arthropoda | Arachnida | Trombidiformes | Arrenuridae | Arrenurus | Arrenurus latus	5
KRW19-05 2010	Arthropoda | Arachnida | Trombidiformes | Arrenuridae | Arrenurus | Arrenurus latus	4
KRW19-05 2010	Arthropoda | Arachnida | Trombidiformes | Arrenuridae | Arrenurus | Arrenurus sinuator	4
KRW19-05 2010	Arthropoda | Arachnida | Trombidiformes | Arrenuridae | Arrenurus | Arrenurus sinuator	5
KRW19-05 2010	Arthropoda | Arachnida | Trombidiformes | Pionidae	3
KRW19-05 2010	Arthropoda | Arachnida | Trombidiformes | Pionidae | Piona	3
KRW19-05 2010	Arthropoda | Arachnida | Trombidiformes | Pionidae | Piona | Piona coccinea	1
KRW19-05 2010	Arthropoda | Arachnida | Trombidiformes | Pionidae | Piona | Piona coccinea	1
KRW19-05 2010	Arthropoda | Entognatha | Collembola | Poduridae | Podura | Podura aquatica	1
KRW19-05 2010	Arthropoda | Insecta | Coleoptera | Dytiscidae | Hygrotus	1
KRW19-05 2010	Arthropoda | Insecta | Coleoptera | Dytiscidae | Hygrotus	2
KRW19-05 2010	Arthropoda | Insecta | Coleoptera | Haliplidae | Haliplus	1
KRW19-05 2010	Arthropoda | Insecta | Coleoptera | Haliplidae | Haliplus	3
KRW19-05 2010	Arthropoda | Insecta | Coleoptera | Haliplidae | Haliplus | Haliplus ruficollis	2
KRW19-05 2010	Arthropoda | Insecta | Coleoptera | Noteridae | Noterus | Noterus crassicornis	5
KRW19-05 2010	Arthropoda | Insecta | Coleoptera | Noteridae | Noterus | Noterus crassicornis	5
KRW19-05 2010	Arthropoda | Insecta | Coleoptera | Scirtidae | Scirtes	1
KRW19-05 2010	Arthropoda | Insecta | Coleoptera | Scirtidae | Scirtes	1
KRW19-05 2010	Arthropoda | Insecta | Diptera | Chironomidae | Ablabesmyia	1
KRW19-05 2010	Arthropoda | Insecta | Diptera | Chironomidae | Ablabesmyia | Ablabesmyia longistyla	58.376
KRW19-05 2010	Arthropoda | Insecta | Diptera | Chironomidae | Ablabesmyia | Ablabesmyia longistyla	14
KRW19-05 2010	Arthropoda | Insecta | Diptera | Chironomidae | Ablabesmyia | Ablabesmyia monilis	3
KRW19-05 2010	Arthropoda | Insecta | Diptera | Chironomidae | Ablabesmyia | Ablabesmyia phatta	6.868
KRW19-05 2010	Arthropoda | Insecta | Diptera | Chironomidae | Chironomus | Chironomus commutatus	24.037
KRW19-05 2010	Arthropoda | Insecta | Diptera | Chironomidae | Chironomus | Chironomus commutatus	7
KRW19-05 2010	Arthropoda | Insecta | Diptera | Chironomidae | Clinotanypus | Clinotanypus nervosus	6.868
KRW19-05 2010	Arthropoda | Insecta | Diptera | Chironomidae | Clinotanypus | Clinotanypus nervosus	2
KRW19-05 2010	Arthropoda | Insecta | Diptera | Chironomidae | Cricotopus | Cricotopus sylvestris gr	6.868
KRW19-05 2010	Arthropoda | Insecta | Diptera | Chironomidae | Cricotopus | Cricotopus sylvestris gr	2
KRW19-05 2010	Arthropoda | Insecta | Diptera | Chironomidae | Endochironomus | Endochironomus albipennis	61.81
KRW19-05 2010	Arthropoda | Insecta | Diptera | Chironomidae | Endochironomus | Endochironomus albipennis	15
KRW19-05 2010	Arthropoda | Insecta | Diptera | Chironomidae | Glyptotendipes	1
KRW19-05 2010	Arthropoda | Insecta | Diptera | Chironomidae | Glyptotendipes | Glyptotendipes pallens agg	24.037
KRW19-05 2010	Arthropoda | Insecta | Diptera | Chironomidae | Glyptotendipes | Glyptotendipes pallens agg	6
KRW19-05 2010	Arthropoda | Insecta | Diptera | Chironomidae | Glyptotendipes | Glyptotendipes paripes	10.302
KRW19-05 2010	Arthropoda | Insecta | Diptera | Chironomidae | Glyptotendipes | Glyptotendipes paripes	3
KRW19-05 2010	Arthropoda | Insecta | Diptera | Chironomidae | Parachironomus | Parachironomus arcuatus gr	17.17
KRW19-05 2010	Arthropoda | Insecta | Diptera | Chironomidae | Parachironomus | Parachironomus arcuatus gr	5
KRW19-05 2010	Arthropoda | Insecta | Diptera | Chironomidae | Polypedilum | Polypedilum nubeculosum	20.603
KRW19-05 2010	Arthropoda | Insecta | Diptera | Chironomidae | Polypedilum | Polypedilum nubeculosum	6
KRW19-05 2010	Arthropoda | Insecta | Diptera | Chironomidae | Polypedilum | Polypedilum sordens	24.037
KRW19-05 2010	Arthropoda | Insecta | Diptera | Chironomidae | Polypedilum | Polypedilum sordens	6
KRW19-05 2010	Arthropoda | Insecta | Diptera | Chironomidae | Procladius	44.641
KRW19-05 2010	Arthropoda | Insecta | Diptera | Chironomidae | Procladius	14
KRW19-05 2010	Arthropoda | Insecta | Diptera | Chironomidae | Psectrotanypus | Psectrotanypus varius	3.434
KRW19-05 2010	Arthropoda | Insecta | Diptera | Chironomidae | Psectrotanypus | Psectrotanypus varius	2
KRW19-05 2010	Arthropoda | Insecta | Diptera | Chironomidae | Tanypus | Tanypus kraatzi	54.942
KRW19-05 2010	Arthropoda | Insecta | Diptera | Chironomidae | Tanypus | Tanypus kraatzi	14
KRW19-05 2010	Arthropoda | Insecta | Diptera | Limoniidae	1
KRW19-05 2010	Arthropoda | Insecta | Diptera | Limoniidae | Helius	1
KRW19-05 2010	Arthropoda | Insecta | Ephemeroptera | Baetidae | Cloeon	2
KRW19-05 2010	Arthropoda | Insecta | Ephemeroptera | Baetidae | Cloeon | Cloeon dipterum	29.4
KRW19-05 2010	Arthropoda | Insecta | Ephemeroptera | Baetidae | Cloeon | Cloeon dipterum	13
KRW19-05 2010	Arthropoda | Insecta | Ephemeroptera | Caenidae | Caenis | Caenis horaria	54.88
KRW19-05 2010	Arthropoda | Insecta | Ephemeroptera | Caenidae | Caenis | Caenis horaria	23
KRW19-05 2010	Arthropoda | Insecta | Ephemeroptera | Caenidae | Caenis | Caenis robusta	13.72
KRW19-05 2010	Arthropoda | Insecta | Ephemeroptera | Caenidae | Caenis | Caenis robusta	11
KRW19-05 2010	Arthropoda | Insecta | Hemiptera | Corixidae | Cymatia | Cymatia coleoptrata	31
KRW19-05 2010	Arthropoda | Insecta | Hemiptera | Corixidae | Cymatia | Cymatia coleoptrata	31
KRW19-05 2010	Arthropoda | Insecta | Hemiptera | Corixidae | Sigara | Sigara falleni gr	1
KRW19-05 2010	Arthropoda | Insecta | Hemiptera | Corixidae | Sigara | Sigara falleni gr	1
KRW19-05 2010	Arthropoda | Insecta | Hemiptera | Gerridae | Gerris | Gerris argentatus	1
KRW19-05 2010	Arthropoda | Insecta | Hemiptera | Gerridae | Gerris | Gerris argentatus	1
KRW19-05 2010	Arthropoda | Insecta | Lepidoptera | Crambidae | Cataclysta | Cataclysta lemnata	1
KRW19-05 2010	Arthropoda | Insecta | Lepidoptera | Crambidae | Schoenobius | Schoenobius gigantella	1
KRW19-05 2010	Arthropoda | Insecta | Megaloptera | Sialidae | Sialis | Sialis lutaria	1
KRW19-05 2010	Arthropoda | Insecta | Megaloptera | Sialidae | Sialis | Sialis lutaria	1
KRW19-05 2010	Arthropoda | Insecta | Odonata	11
KRW19-05 2010	Arthropoda | Insecta | Odonata | Coenagrionidae	5
KRW19-05 2010	Arthropoda | Insecta | Odonata | Coenagrionidae | Ischnura | Ischnura elegans	7
KRW19-05 2010	Arthropoda | Insecta | Odonata | Coenagrionidae | Ischnura | Ischnura elegans	2
KRW19-05 2010	Arthropoda | Insecta | Trichoptera	1
KRW19-05 2010	Arthropoda | Insecta | Trichoptera | Hydroptilidae | Orthotrichia | Orthotrichia costalis	1
KRW19-05 2010	Arthropoda | Insecta | Trichoptera | Hydroptilidae | Orthotrichia | Orthotrichia costalis	1
KRW19-05 2010	Arthropoda | Insecta | Trichoptera | Leptoceridae	1
KRW19-05 2010	Arthropoda | Insecta | Trichoptera | Leptoceridae | Mystacides	2
KRW19-05 2010	Arthropoda | Insecta | Trichoptera | Leptoceridae | Mystacides	1
KRW19-05 2010	Arthropoda | Insecta | Trichoptera | Leptoceridae | Mystacides | Mystacides longicornis	1
KRW19-05 2010	Arthropoda | Insecta | Trichoptera | Leptoceridae | Oecetis	4
KRW19-05 2010	Arthropoda | Insecta | Trichoptera | Leptoceridae | Oecetis	2
KRW19-05 2010	Arthropoda | Insecta | Trichoptera | Leptoceridae | Oecetis | Oecetis furva	1
KRW19-05 2010	Arthropoda | Insecta | Trichoptera | Leptoceridae | Oecetis | Oecetis furva	1
KRW19-05 2010	Arthropoda | Insecta | Trichoptera | Leptoceridae | Oecetis | Oecetis lacustris	1
KRW19-05 2010	Arthropoda | Insecta | Trichoptera | Leptoceridae | Triaenodes | Triaenodes bicolor	5
KRW19-05 2010	Arthropoda | Insecta | Trichoptera | Leptoceridae | Triaenodes | Triaenodes bicolor	2
KRW19-05 2010	Arthropoda | Insecta | Trichoptera | Polycentropodidae | Cyrnus | Cyrnus flavidus	1
KRW19-05 2010	Arthropoda | Insecta | Trichoptera | Polycentropodidae | Cyrnus | Cyrnus flavidus	1
KRW19-05 2010	Arthropoda | Insecta | Trichoptera | Polycentropodidae | Holocentropus | Holocentropus picicornis	12
KRW19-05 2010	Arthropoda | Insecta | Trichoptera | Polycentropodidae | Holocentropus | Holocentropus picicornis	12
KRW19-05 2010	Arthropoda | Malacostraca | Amphipoda | Crangonyctidae | Crangonyx | Crangonyx pseudogracilis	5
KRW19-05 2010	Arthropoda | Malacostraca | Amphipoda | Gammaridae	6
KRW19-05 2010	Arthropoda | Malacostraca | Amphipoda | Gammaridae | Gammarus | Gammarus pulex	1
KRW19-05 2010	Arthropoda | Malacostraca | Amphipoda | Gammaridae | Gammarus | Gammarus pulex	4
KRW19-05 2010	Arthropoda | Malacostraca | Amphipoda | Gammaridae | Gammarus | Gammarus tigrinus	5
KRW19-05 2010	Arthropoda | Malacostraca | Amphipoda | Gammaridae | Gammarus | Gammarus tigrinus	1
KRW19-05 2010	Arthropoda | Malacostraca | Isopoda | Asellidae	22
KRW19-05 2010	Arthropoda | Malacostraca | Isopoda | Asellidae | Asellus | Asellus aquaticus	18
KRW19-05 2010	Arthropoda | Malacostraca | Isopoda | Asellidae | Asellus | Asellus aquaticus	2
KRW19-05 2010	Arthropoda | Malacostraca | Isopoda | Asellidae | Proasellus | Proasellus coxalis	8
KRW19-05 2010	Arthropoda | Malacostraca | Isopoda | Asellidae | Proasellus | Proasellus meridianus	1
KRW19-05 2010	Arthropoda | Malacostraca | Mysida | Mysidae | Limnomysis | Limnomysis benedeni	2
KRW19-05 2010	Arthropoda | Malacostraca | Mysida | Mysidae | Limnomysis | Limnomysis benedeni	2
KRW19-05 2010	Mollusca | Bivalvia	4
KRW19-05 2010	Mollusca | Bivalvia | Venerida | Sphaeriidae | Musculium | Musculium lacustre	10
KRW19-05 2010	Mollusca | Bivalvia | Venerida | Sphaeriidae | Musculium | Musculium lacustre	1
KRW19-05 2010	Mollusca | Bivalvia | Venerida | Sphaeriidae | Pisidium	5
KRW19-05 2010	Mollusca | Bivalvia | Venerida | Sphaeriidae | Pisidium | Pisidium milium	4
KRW19-05 2010	Mollusca | Bivalvia | Venerida | Sphaeriidae | Pisidium | Pisidium nitidum	1
KRW19-05 2010	Mollusca | Bivalvia | Venerida | Sphaeriidae | Pisidium | Pisidium subtruncatum	2
KRW19-05 2010	Mollusca | Gastropoda | Allogastropoda | Valvatidae | Valvata | Valvata cristata	10
KRW19-05 2010	Mollusca | Gastropoda | Allogastropoda | Valvatidae | Valvata | Valvata cristata	10
KRW19-05 2010	Mollusca | Gastropoda | Hygrophila | Acroloxidae | Acroloxus | Acroloxus lacustris	11
KRW19-05 2010	Mollusca | Gastropoda | Hygrophila | Acroloxidae | Acroloxus | Acroloxus lacustris	11
KRW19-05 2010	Mollusca | Gastropoda | Hygrophila | Physidae | Physa | Physa fontinalis	3
KRW19-05 2010	Mollusca | Gastropoda | Hygrophila | Physidae | Physella | Physella acuta	3
KRW19-05 2010	Mollusca | Gastropoda | Hygrophila | Planorbidae	1
KRW19-05 2010	Mollusca | Gastropoda | Hygrophila | Planorbidae | Anisus | Anisus vortex	5
KRW19-05 2010	Mollusca | Gastropoda | Hygrophila | Planorbidae | Anisus | Anisus vortex	5
KRW19-05 2010	Mollusca | Gastropoda | Hygrophila | Planorbidae | Bathyomphalus | Bathyomphalus contortus	1
KRW19-05 2010	Mollusca | Gastropoda | Hygrophila | Planorbidae | Bathyomphalus | Bathyomphalus contortus	1
KRW19-05 2010	Mollusca | Gastropoda | Hygrophila | Planorbidae | Gyraulus | Gyraulus albus	7
KRW19-05 2010	Mollusca | Gastropoda | Hygrophila | Planorbidae | Gyraulus | Gyraulus albus	8
KRW19-05 2010	Mollusca | Gastropoda | Hygrophila | Planorbidae | Gyraulus | Gyraulus crista	13
KRW19-05 2010	Mollusca | Gastropoda | Hygrophila | Planorbidae | Gyraulus | Gyraulus crista	12
KRW19-05 2010	Mollusca | Gastropoda | Hygrophila | Planorbidae | Hippeutis | Hippeutis complanatus	4
KRW19-05 2010	Mollusca | Gastropoda | Hygrophila | Planorbidae | Hippeutis | Hippeutis complanatus	4
KRW19-05 2010	Mollusca | Gastropoda | Hygrophila | Planorbidae | Planorbis | Planorbis carinatus	1
KRW19-05 2010	Mollusca | Gastropoda | Hygrophila | Planorbidae | Planorbis | Planorbis planorbis	1
KRW19-05 2010	Mollusca | Gastropoda | Littorinimorpha | Bithyniidae | Bithynia | Bithynia leachii	5
KRW19-05 2010	Mollusca | Gastropoda | Littorinimorpha | Bithyniidae | Bithynia | Bithynia leachii	5
KRW19-05 2010	Mollusca | Gastropoda | Littorinimorpha | Bithyniidae | Bithynia | Bithynia tentaculata	5
KRW19-05 2010	Mollusca | Gastropoda | Littorinimorpha | Bithyniidae | Bithynia | Bithynia tentaculata	6
KRW19-06 2012	Annelida | Hirudinea | Arhynchobdellida | Erpobdellidae | Erpobdella | Erpobdella octoculata	3
KRW19-06 2012	Annelida | Hirudinea | Arhynchobdellida | Erpobdellidae | Erpobdella | Erpobdella testacea	1
KRW19-06 2012	Annelida | Hirudinea | Rhynchobdellida | Glossiphoniidae | Alboglossiphonia	1
KRW19-06 2012	Annelida | Hirudinea | Rhynchobdellida | Glossiphoniidae | Alboglossiphonia | Alboglossiphonia heteroclita	4
KRW19-06 2012	Annelida | Hirudinea | Rhynchobdellida | Glossiphoniidae | Alboglossiphonia | Alboglossiphonia hyalina	1
KRW19-06 2012	Annelida | Hirudinea | Rhynchobdellida | Glossiphoniidae | Alboglossiphonia | Alboglossiphonia striata	1
KRW19-06 2012	Annelida | Hirudinea | Rhynchobdellida | Glossiphoniidae | Helobdella | Helobdella stagnalis	3
KRW19-06 2012	Annelida | Oligochaeta | Tubificida | Tubificidae | Limnodrilus | Limnodrilus claparedianus	4.24
KRW19-06 2012	Annelida | Oligochaeta | Tubificida | Tubificidae | Limnodrilus | Limnodrilus hoffmeisteri	2.12
KRW19-06 2012	Annelida | Oligochaeta | Tubificida | Tubificidae | Tubifex | Tubifex tubifex	63.6
KRW19-06 2012	Arthropoda | Arachnida | Trombidiformes | Arrenuridae | Arrenurus | Arrenurus globator	4
KRW19-06 2012	Arthropoda | Arachnida | Trombidiformes | Eylaidae | Eylais	1
KRW19-06 2012	Arthropoda | Arachnida | Trombidiformes | Pionidae | Piona | Piona alpicola	2
KRW19-06 2012	Arthropoda | Arachnida | Trombidiformes | Pionidae | Piona | Piona nodata	4
KRW19-06 2012	Arthropoda | Arachnida | Trombidiformes | Pionidae | Tiphys | Tiphys ornatus	30
KRW19-06 2012	Arthropoda | Entognatha | Collembola | Poduridae | Podura | Podura aquatica	1
KRW19-06 2012	Arthropoda | Insecta | Coleoptera | Dytiscidae | Hydroporus	2
KRW19-06 2012	Arthropoda | Insecta | Coleoptera | Dytiscidae | Hydroporus | Hydroporus palustris	1
KRW19-06 2012	Arthropoda | Insecta | Coleoptera | Haliplidae | Haliplus	1
KRW19-06 2012	Arthropoda | Insecta | Coleoptera | Hydrophilidae | Helophorus | Helophorus brevipalpis	1
KRW19-06 2012	Arthropoda | Insecta | Coleoptera | Noteridae | Noterus | Noterus clavicornis	10
KRW19-06 2012	Arthropoda | Insecta | Coleoptera | Noteridae | Noterus | Noterus crassicornis	14
KRW19-06 2012	Arthropoda | Insecta | Diptera | Ceratopogonidae	11
KRW19-06 2012	Arthropoda | Insecta | Diptera | Chironomidae	2
KRW19-06 2012	Arthropoda | Insecta | Diptera | Chironomidae	1
KRW19-06 2012	Arthropoda | Insecta | Diptera | Chironomidae | Clinotanypus | Clinotanypus nervosus	1
KRW19-06 2012	Arthropoda | Insecta | Diptera | Chironomidae | Endochironomus | Endochironomus albipennis	3
KRW19-06 2012	Arthropoda | Insecta | Diptera | Chironomidae | Glyptotendipes | Glyptotendipes cauliginellus	1
KRW19-06 2012	Arthropoda | Insecta | Diptera | Chironomidae | Procladius	1
KRW19-06 2012	Arthropoda | Insecta | Diptera | Chironomidae | Psectrocladius	2
KRW19-06 2012	Arthropoda | Insecta | Diptera | Chironomidae | Psectrotanypus | Psectrotanypus varius	3
KRW19-06 2012	Arthropoda | Insecta | Diptera | Chironomidae | Tanypus | Tanypus kraatzi	11
KRW19-06 2012	Arthropoda | Insecta | Diptera | Limoniidae	1
KRW19-06 2012	Arthropoda | Insecta | Diptera | Stratiomyidae	1
KRW19-06 2012	Arthropoda | Insecta | Ephemeroptera | Caenidae | Caenis	4
KRW19-06 2012	Arthropoda | Insecta | Ephemeroptera | Caenidae | Caenis | Caenis horaria	14
KRW19-06 2012	Arthropoda | Insecta | Hemiptera | Corixidae | Hesperocorixa | Hesperocorixa linnaei	2
KRW19-06 2012	Arthropoda | Insecta | Hemiptera | Notonectidae | Notonecta	6
KRW19-06 2012	Arthropoda | Insecta | Hemiptera | Pleidae | Plea | Plea minutissima	2
KRW19-06 2012	Arthropoda | Insecta | Lepidoptera | Crambidae | Cataclysta | Cataclysta lemnata	3
KRW19-06 2012	Arthropoda | Insecta | Megaloptera | Sialidae | Sialis | Sialis lutaria	1
KRW19-06 2012	Arthropoda | Insecta | Trichoptera	8
KRW19-06 2012	Arthropoda | Insecta | Trichoptera | Leptoceridae | Triaenodes | Triaenodes bicolor	4
KRW19-06 2012	Arthropoda | Insecta | Trichoptera | Polycentropodidae | Holocentropus | Holocentropus picicornis	1
KRW19-06 2012	Arthropoda | Malacostraca | Amphipoda | Crangonyctidae | Crangonyx | Crangonyx pseudogracilis	3
KRW19-06 2012	Arthropoda | Malacostraca | Isopoda | Asellidae | Asellus | Asellus aquaticus	12
KRW19-06 2012	Mollusca | Bivalvia | Venerida | Sphaeriidae | Musculium | Musculium lacustre	14
KRW19-06 2012	Mollusca | Gastropoda | Allogastropoda | Valvatidae | Valvata | Valvata piscinalis	2
KRW19-06 2012	Mollusca | Gastropoda | Architaenioglossa | Viviparidae | Viviparus | Viviparus contectus	2
KRW19-06 2012	Mollusca | Gastropoda | Architaenioglossa | Viviparidae | Viviparus | Viviparus viviparus	1
KRW19-06 2012	Mollusca | Gastropoda | Hygrophila | Acroloxidae | Acroloxus | Acroloxus lacustris	1
KRW19-06 2012	Mollusca | Gastropoda | Hygrophila | Lymnaeidae	1
KRW19-06 2012	Mollusca | Gastropoda | Hygrophila | Lymnaeidae | Radix	1
KRW19-06 2012	Mollusca | Gastropoda | Hygrophila | Lymnaeidae | Radix | Radix balthica gr	2
KRW19-06 2012	Mollusca | Gastropoda | Hygrophila | Planorbidae | Anisus | Anisus vortex	1
KRW19-06 2012	Mollusca | Gastropoda | Hygrophila | Planorbidae | Anisus | Anisus vorticulus	1
KRW19-06 2012	Mollusca | Gastropoda | Hygrophila | Planorbidae | Gyraulus | Gyraulus albus	1
KRW19-06 2012	Mollusca | Gastropoda | Hygrophila | Planorbidae | Gyraulus | Gyraulus crista	1
KRW19-06 2012	Mollusca | Gastropoda | Hygrophila | Planorbidae | Hippeutis | Hippeutis complanatus	9
KRW19-06 2012	Mollusca | Gastropoda | Hygrophila | Planorbidae | Planorbarius | Planorbarius corneus	2
KRW19-06 2012	Mollusca | Gastropoda | Hygrophila | Planorbidae | Planorbis | Planorbis carinatus	2
KRW19-06 2012	Platyhelminthes | Turbellaria | Seriata | Dugesiidae | Schmidtea | Schmidtea lugubris	1
KRW20-16 2010	Annelida | Hirudinea | Rhynchobdellida | Piscicolidae | Piscicola | Piscicola geometra	1
KRW20-16 2010	Annelida | Oligochaeta | Lumbriculida | Lumbriculidae | Lumbriculus | Lumbriculus variegatus	2
KRW20-16 2010	Annelida | Oligochaeta | Tubificida | Tubificidae | Psammoryctides | Psammoryctides albicola	1
KRW20-16 2010	Arthropoda | Arachnida | Trombidiformes | Arrenuridae | Arrenurus | Arrenurus albator	1
KRW20-16 2010	Arthropoda | Arachnida | Trombidiformes | Arrenuridae | Arrenurus | Arrenurus crassicaudatus	3
KRW20-16 2010	Arthropoda | Arachnida | Trombidiformes | Arrenuridae | Arrenurus | Arrenurus sinuator	3
KRW20-16 2010	Arthropoda | Arachnida | Trombidiformes | Eylaidae | Eylais | Eylais extendens	1
KRW20-16 2010	Arthropoda | Arachnida | Trombidiformes | Hydrachnidae | Hydrachna | Hydrachna globosa	3
KRW20-16 2010	Arthropoda | Arachnida | Trombidiformes | Limnesiidae | Limnesia | Limnesia undulata	1
KRW20-16 2010	Arthropoda | Arachnida | Trombidiformes | Pionidae | Forelia | Forelia liliacea	1
KRW20-16 2010	Arthropoda | Arachnida | Trombidiformes | Pionidae | Hydrochoreutes | Hydrochoreutes krameri	1
KRW20-16 2010	Arthropoda | Arachnida | Trombidiformes | Pionidae | Piona | Piona alpicola	1
KRW20-16 2010	Arthropoda | Arachnida | Trombidiformes | Pionidae | Piona | Piona coccinea	3
KRW20-16 2010	Arthropoda | Arachnida | Trombidiformes | Pionidae | Piona | Piona conglobata	1
KRW20-16 2010	Arthropoda | Arachnida | Trombidiformes | Pionidae | Piona | Piona stjordalensis	16
KRW20-16 2010	Arthropoda | Arachnida | Trombidiformes | Pionidae | Piona | Piona variabilis	1
KRW20-16 2010	Arthropoda | Arachnida | Trombidiformes | Unionicolidae | Unionicola	1
KRW20-16 2010	Arthropoda | Arachnida | Trombidiformes | Unionicolidae | Unionicola | Unionicola crassipes	10
KRW20-16 2010	Arthropoda | Insecta | Diptera | Ceratopogonidae	2
KRW20-16 2010	Arthropoda | Insecta | Diptera | Chironomidae | Ablabesmyia	1
KRW20-16 2010	Arthropoda | Insecta | Diptera | Chironomidae | Ablabesmyia | Ablabesmyia longistyla	15
KRW20-16 2010	Arthropoda | Insecta | Diptera | Chironomidae | Chironomus	6
KRW20-16 2010	Arthropoda | Insecta | Diptera | Chironomidae | Chironomus | Chironomus commutatus	5
KRW20-16 2010	Arthropoda | Insecta | Diptera | Chironomidae | Endochironomus | Endochironomus albipennis	8
KRW20-16 2010	Arthropoda | Insecta | Diptera | Chironomidae | Endochironomus | Endochironomus albipennis	1
KRW20-16 2010	Arthropoda | Insecta | Diptera | Chironomidae | Endochironomus | Endochironomus dispar gr	1
KRW20-16 2010	Arthropoda | Insecta | Diptera | Chironomidae | Glyptotendipes | Glyptotendipes paripes	7
KRW20-16 2010	Arthropoda | Insecta | Diptera | Chironomidae | Microtendipes | Microtendipes chloris agg	1
KRW20-16 2010	Arthropoda | Insecta | Diptera | Chironomidae | Procladius	8
KRW20-16 2010	Arthropoda | Insecta | Diptera | Chironomidae | Tanypus | Tanypus kraatzi	1
KRW20-16 2010	Arthropoda | Insecta | Ephemeroptera | Caenidae | Caenis | Caenis horaria	7
KRW20-16 2010	Arthropoda | Insecta | Ephemeroptera | Caenidae | Caenis | Caenis luctuosa	13
KRW20-16 2010	Arthropoda | Insecta | Ephemeroptera | Caenidae | Caenis | Caenis robusta	6
KRW20-16 2010	Arthropoda | Insecta | Hemiptera | Micronectidae | Micronecta | Micronecta minutissima	1
KRW20-16 2010	Arthropoda | Insecta | Hemiptera | Micronectidae | Micronecta | Micronecta minutissima	1
KRW20-16 2010	Arthropoda | Insecta | Hemiptera | Micronectidae | Micronecta | Micronecta scholtzi	46
KRW20-16 2010	Arthropoda | Insecta | Hemiptera | Naucoridae | Ilyocoris | Ilyocoris cimicoides	1
KRW20-16 2010	Arthropoda | Insecta | Megaloptera | Sialidae | Sialis | Sialis lutaria	4
KRW20-16 2010	Arthropoda | Insecta | Odonata | Coenagrionidae | Ischnura | Ischnura elegans	1
KRW20-16 2010	Arthropoda | Insecta | Trichoptera | Leptoceridae | Athripsodes | Athripsodes aterrimus	5.159
KRW20-16 2010	Arthropoda | Insecta | Trichoptera | Leptoceridae | Mystacides	24.507
KRW20-16 2010	Arthropoda | Insecta | Trichoptera | Leptoceridae | Mystacides | Mystacides longicornis	10.319
KRW20-16 2010	Arthropoda | Insecta | Trichoptera | Leptoceridae | Oecetis | Oecetis furva	1.29
KRW20-16 2010	Arthropoda | Insecta | Trichoptera | Leptoceridae | Oecetis | Oecetis lacustris	1.29
KRW20-16 2010	Arthropoda | Insecta | Trichoptera | Limnephilidae | Anabolia | Anabolia nervosa	10.319
KRW20-16 2010	Arthropoda | Insecta | Trichoptera | Limnephilidae | Limnephilus | Limnephilus decipiens	6.449
KRW20-16 2010	Arthropoda | Insecta | Trichoptera | Molannidae | Molanna | Molanna angustata	6.449
KRW20-16 2010	Arthropoda | Insecta | Trichoptera | Phryganeidae | Agrypnia | Agrypnia pagetana	2
KRW20-16 2010	Arthropoda | Insecta | Trichoptera | Phryganeidae | Phryganea | Phryganea grandis	16.768
KRW20-16 2010	Arthropoda | Insecta | Trichoptera | Polycentropodidae | Cyrnus | Cyrnus flavidus	3.87
KRW20-16 2010	Arthropoda | Malacostraca | Amphipoda | Gammaridae | Gammarus | Gammarus tigrinus	79
KRW20-16 2010	Arthropoda | Malacostraca | Isopoda | Asellidae | Asellus | Asellus aquaticus	17
KRW20-16 2010	Arthropoda | Malacostraca | Isopoda | Asellidae | Proasellus | Proasellus coxalis	1
KRW20-16 2010	Arthropoda | Malacostraca | Mysida | Mysidae | Limnomysis | Limnomysis benedeni	3
KRW20-16 2010	Mollusca | Bivalvia | Venerida | Sphaeriidae | Musculium | Musculium lacustre	2
KRW20-16 2010	Mollusca | Bivalvia | Venerida | Sphaeriidae | Pisidium | Pisidium nitidum	3
KRW20-16 2010	Mollusca | Bivalvia | Venerida | Sphaeriidae | Pisidium | Pisidium subtruncatum	1
KRW20-16 2010	Mollusca | Bivalvia | Venerida | Sphaeriidae | Sphaerium | Sphaerium corneum	1
KRW20-16 2010	Mollusca | Gastropoda | Architaenioglossa | Viviparidae | Viviparus | Viviparus contectus	1
KRW20-16 2010	Mollusca | Gastropoda | Hygrophila | Planorbidae | Anisus | Anisus vortex	2
KRW20-16 2010	Mollusca | Gastropoda | Hygrophila | Planorbidae | Bathyomphalus | Bathyomphalus contortus	1
KRW20-16 2010	Mollusca | Gastropoda | Hygrophila | Planorbidae | Gyraulus | Gyraulus albus	3
KRW20-16 2010	Mollusca | Gastropoda | Hygrophila | Planorbidae | Hippeutis | Hippeutis complanatus	3
KRW20-16 2010	Mollusca | Gastropoda | Hygrophila | Planorbidae | Planorbis | Planorbis carinatus	1
KRW20-16 2010	Mollusca | Gastropoda | Littorinimorpha | Bithyniidae | Bithynia | Bithynia leachii	1
KRW20-16 2010	Mollusca | Gastropoda | Littorinimorpha | Bithyniidae | Bithynia | Bithynia tentaculata	4
KRW20-16 2010	Mollusca | Gastropoda | Littorinimorpha | Hydrobiidae | Potamopyrgus | Potamopyrgus antipodarum	1
KRW20-22 2010	Annelida | Oligochaeta | Tubificida | Naididae | Stylaria | Stylaria lacustris	12
KRW20-22 2010	Annelida | Oligochaeta | Tubificida | Tubificidae | Tubifex | Tubifex tubifex	3
KRW20-22 2010	Arthropoda | Arachnida | Trombidiformes | Hydrachnidae | Hydrachna	3
KRW20-22 2010	Arthropoda | Arachnida | Trombidiformes | Mideopsidae | Mideopsis | Mideopsis orbicularis	1
KRW20-22 2010	Arthropoda | Arachnida | Trombidiformes | Pionidae | Forelia | Forelia longipalpis	1
KRW20-22 2010	Arthropoda | Arachnida | Trombidiformes | Pionidae | Piona | Piona paucipora	6
KRW20-22 2010	Arthropoda | Arachnida | Trombidiformes | Pionidae | Piona | Piona pusilla	1
KRW20-22 2010	Arthropoda | Arachnida | Trombidiformes | Unionicolidae | Neumania | Neumania limosa	1
KRW20-22 2010	Arthropoda | Insecta | Coleoptera | Gyrinidae | Gyrinus | Gyrinus marinus	1
KRW20-22 2010	Arthropoda | Insecta | Diptera | Chaoboridae | Chaoborus	1
KRW20-22 2010	Arthropoda | Insecta | Diptera | Chironomidae | Ablabesmyia | Ablabesmyia longistyla	1
KRW20-22 2010	Arthropoda | Insecta | Diptera | Chironomidae | Chironomus	2
KRW20-22 2010	Arthropoda | Insecta | Diptera | Chironomidae | Cladotanytarsus | Cladotanytarsus mancus gr	4
KRW20-22 2010	Arthropoda | Insecta | Diptera | Chironomidae | Endochironomus | Endochironomus albipennis	20
KRW20-22 2010	Arthropoda | Insecta | Diptera | Chironomidae | Endochironomus | Endochironomus tendens	4
KRW20-22 2010	Arthropoda | Insecta | Diptera | Chironomidae | Glyptotendipes | Glyptotendipes pallens agg	1
KRW20-22 2010	Arthropoda | Insecta | Diptera | Chironomidae | Parachironomus | Parachironomus arcuatus gr	10
KRW20-22 2010	Arthropoda | Insecta | Diptera | Chironomidae | Procladius	7
KRW20-22 2010	Arthropoda | Insecta | Diptera | Chironomidae | Procladius	1
KRW20-22 2010	Arthropoda | Insecta | Diptera | Chironomidae | Tanytarsus | Tanytarsus volgensis	22
KRW20-22 2010	Arthropoda | Insecta | Ephemeroptera | Caenidae | Caenis | Caenis horaria	7
KRW20-22 2010	Arthropoda | Insecta | Ephemeroptera | Caenidae | Caenis | Caenis luctuosa	8
KRW20-22 2010	Arthropoda | Insecta | Trichoptera | Leptoceridae | Triaenodes | Triaenodes bicolor	1
KRW20-22 2010	Mollusca | Bivalvia | Venerida | Sphaeriidae | Pisidium | Pisidium casertanum	2
KRW20-22 2010	Mollusca | Gastropoda | Allogastropoda | Valvatidae | Valvata | Valvata piscinalis	1
KRW20-22 2010	Mollusca | Gastropoda | Hygrophila | Planorbidae | Anisus | Anisus vortex	1
KRW28-05 2010	Annelida | Hirudinea | Arhynchobdellida | Erpobdellidae | Erpobdella | Erpobdella octoculata	1
KRW28-05 2010	Annelida | Hirudinea | Rhynchobdellida | Glossiphoniidae | Alboglossiphonia | Alboglossiphonia heteroclita	4
KRW28-05 2010	Annelida | Hirudinea | Rhynchobdellida | Glossiphoniidae | Helobdella | Helobdella stagnalis	7
KRW28-05 2010	Annelida | Hirudinea | Rhynchobdellida | Glossiphoniidae | Theromyzon | Theromyzon tessulatum	3
KRW28-05 2010	Annelida | Oligochaeta | Tubificida | Naididae | Ophidonais | Ophidonais serpentina	1
KRW28-05 2010	Annelida | Oligochaeta | Tubificida | Tubificidae | Limnodrilus | Limnodrilus claparedianus	27
KRW28-05 2010	Annelida | Oligochaeta | Tubificida | Tubificidae | Limnodrilus | Limnodrilus hoffmeisteri	2
KRW28-05 2010	Annelida | Oligochaeta | Tubificida | Tubificidae | Limnodrilus | Limnodrilus udekemianus	2
KRW28-05 2010	Annelida | Oligochaeta | Tubificida | Tubificidae | Potamothrix | Potamothrix hammoniensis	13
KRW28-05 2010	Annelida | Oligochaeta | Tubificida | Tubificidae | Tubifex | Tubifex tubifex	8
KRW28-05 2010	Arthropoda | Arachnida | Trombidiformes | Arrenuridae | Arrenurus | Arrenurus sinuator	2
KRW28-05 2010	Arthropoda | Arachnida | Trombidiformes | Limnesiidae | Limnesia | Limnesia undulata	12
KRW28-05 2010	Arthropoda | Arachnida | Trombidiformes | Pionidae | Piona | Piona imminuta	5
KRW28-05 2010	Arthropoda | Arachnida | Trombidiformes | Pionidae | Piona | Piona nodata	1
KRW28-05 2010	Arthropoda | Arachnida | Trombidiformes | Pionidae | Piona | Piona variabilis	3
KRW28-05 2010	Arthropoda | Entognatha | Collembola | Poduridae | Podura | Podura aquatica	1
KRW28-05 2010	Arthropoda | Insecta | Coleoptera | Hydrophilidae | Enochrus | Enochrus testaceus	1
KRW28-05 2010	Arthropoda | Insecta | Diptera | Ceratopogonidae	1
KRW28-05 2010	Arthropoda | Insecta | Diptera | Chironomidae | Chironomus | Chironomus plumosus agg	1
KRW28-05 2010	Arthropoda | Insecta | Diptera | Chironomidae | Endochironomus | Endochironomus tendens	1
KRW28-05 2010	Arthropoda | Insecta | Ephemeroptera | Baetidae | Cloeon | Cloeon dipterum	3
KRW28-05 2010	Arthropoda | Insecta | Hemiptera | Corixidae | Sigara | Sigara striata	1
KRW28-05 2010	Arthropoda | Insecta | Hemiptera | Naucoridae | Ilyocoris | Ilyocoris cimicoides	2
KRW28-05 2010	Arthropoda | Insecta | Hemiptera | Notonectidae | Notonecta	1
KRW28-05 2010	Arthropoda | Insecta | Hemiptera | Pleidae | Plea | Plea minutissima	1
KRW28-05 2010	Arthropoda | Malacostraca | Amphipoda | Gammaridae | Gammarus | Gammarus tigrinus	1
KRW28-05 2010	Cnidaria	1
KRW28-05 2010	Mollusca | Bivalvia | Venerida | Dreissenidae | Dreissena | Dreissena polymorpha	1
KRW28-05 2010	Mollusca | Bivalvia | Venerida | Sphaeriidae | Musculium | Musculium lacustre	16
KRW28-05 2010	Mollusca | Bivalvia | Venerida | Sphaeriidae | Pisidium | Pisidium subtruncatum	1
KRW28-05 2010	Mollusca | Bivalvia | Venerida | Sphaeriidae | Sphaerium | Sphaerium corneum	7
KRW28-05 2010	Mollusca | Gastropoda | Allogastropoda | Valvatidae | Valvata | Valvata piscinalis	55.939
KRW28-05 2010	Mollusca | Gastropoda | Hygrophila | Lymnaeidae	60.242
KRW28-05 2010	Mollusca | Gastropoda | Hygrophila | Lymnaeidae | Lymnaea | Lymnaea stagnalis	30.121
KRW28-05 2010	Mollusca | Gastropoda | Hygrophila | Lymnaeidae | Radix | Radix balthica gr	68.848
KRW28-05 2010	Mollusca | Gastropoda | Hygrophila | Lymnaeidae | Stagnicola	25.818
KRW28-05 2010	Mollusca | Gastropoda | Hygrophila | Physidae | Physa | Physa fontinalis	17.212
KRW28-05 2010	Mollusca | Gastropoda | Hygrophila | Planorbidae	8.606
KRW28-05 2010	Mollusca | Gastropoda | Hygrophila | Planorbidae | Anisus | Anisus vortex	55.939
KRW28-05 2010	Mollusca | Gastropoda | Hygrophila | Planorbidae | Gyraulus | Gyraulus albus	30.121
KRW28-05 2010	Mollusca | Gastropoda | Hygrophila | Planorbidae | Hippeutis | Hippeutis complanatus	8.606
KRW28-05 2010	Mollusca | Gastropoda | Hygrophila | Planorbidae | Planorbis | Planorbis carinatus	25.818
KRW28-05 2010	Mollusca | Gastropoda | Hygrophila | Planorbidae | Planorbis | Planorbis planorbis	60.242
KRW28-05 2010	Mollusca | Gastropoda | Littorinimorpha | Bithyniidae | Bithynia | Bithynia leachii	21.515
KRW28-05 2010	Mollusca | Gastropoda | Littorinimorpha | Bithyniidae | Bithynia | Bithynia tentaculata	21.515
KRW30-01 2010	Annelida | Hirudinea | Rhynchobdellida | Glossiphoniidae | Alboglossiphonia | Alboglossiphonia heteroclita	14
KRW30-01 2010	Annelida | Hirudinea | Rhynchobdellida | Glossiphoniidae | Alboglossiphonia | Alboglossiphonia hyalina	2
KRW30-01 2010	Annelida | Hirudinea | Rhynchobdellida | Glossiphoniidae | Helobdella | Helobdella stagnalis	3
KRW30-01 2010	Annelida | Oligochaeta | Tubificida | Naididae | Dero | Dero dorsalis	1
KRW30-01 2010	Annelida | Oligochaeta | Tubificida | Naididae | Stylaria | Stylaria lacustris	1
KRW30-01 2010	Annelida | Oligochaeta | Tubificida | Tubificidae | Limnodrilus | Limnodrilus claparedianus	4
KRW30-01 2010	Annelida | Oligochaeta | Tubificida | Tubificidae | Limnodrilus | Limnodrilus hoffmeisteri	6
KRW30-01 2010	Annelida | Oligochaeta | Tubificida | Tubificidae | Potamothrix	1
KRW30-01 2010	Annelida | Oligochaeta | Tubificida | Tubificidae | Tubifex | Tubifex tubifex	1
KRW30-01 2010	Annelida | Oligochaeta | Tubificida | Tubificidae | Tubifex | Tubifex tubifex	5
KRW30-01 2010	Arthropoda | Arachnida | Trombidiformes | Arrenuridae | Arrenurus | Arrenurus bicuspidator	5
KRW30-01 2010	Arthropoda | Arachnida | Trombidiformes | Arrenuridae | Arrenurus | Arrenurus crassicaudatus	6
KRW30-01 2010	Arthropoda | Arachnida | Trombidiformes | Arrenuridae | Arrenurus | Arrenurus globator	2
KRW30-01 2010	Arthropoda | Arachnida | Trombidiformes | Arrenuridae | Arrenurus | Arrenurus latus	6
KRW30-01 2010	Arthropoda | Arachnida | Trombidiformes | Arrenuridae | Arrenurus | Arrenurus sinuator	1
KRW30-01 2010	Arthropoda | Arachnida | Trombidiformes | Arrenuridae | Arrenurus | Arrenurus tricuspidator	3
KRW30-01 2010	Arthropoda | Arachnida | Trombidiformes | Hygrobatidae | Hygrobates | Hygrobates longipalpis	1
KRW30-01 2010	Arthropoda | Arachnida | Trombidiformes | Limnesiidae | Limnesia | Limnesia marmorata	1
KRW30-01 2010	Arthropoda | Arachnida | Trombidiformes | Limnesiidae | Limnesia | Limnesia undulata	1
KRW30-01 2010	Arthropoda | Arachnida | Trombidiformes | Pionidae | Piona | Piona alpicola	3
KRW30-01 2010	Arthropoda | Arachnida | Trombidiformes | Pionidae | Piona | Piona coccinea	17
KRW30-01 2010	Arthropoda | Arachnida | Trombidiformes | Pionidae | Piona | Piona imminuta	3
KRW30-01 2010	Arthropoda | Arachnida | Trombidiformes | Pionidae | Piona | Piona nodata	3
KRW30-01 2010	Arthropoda | Arachnida | Trombidiformes | Pionidae | Piona | Piona stjordalensis	1
KRW30-01 2010	Arthropoda | Arachnida | Trombidiformes | Pionidae | Piona | Piona variabilis	6
KRW30-01 2010	Arthropoda | Arachnida | Trombidiformes | Pionidae | Pionopsis | Pionopsis lutescens	1
KRW30-01 2010	Arthropoda | Arachnida | Trombidiformes | Unionicolidae | Unionicola | Unionicola crassipes	1
KRW30-01 2010	Arthropoda | Entognatha | Collembola | Poduridae | Podura | Podura aquatica	1
KRW30-01 2010	Arthropoda | Insecta | Coleoptera | Dytiscidae | Hygrotus | Hygrotus versicolor	1
KRW30-01 2010	Arthropoda | Insecta | Coleoptera | Haliplidae | Haliplus	2
KRW30-01 2010	Arthropoda | Insecta | Coleoptera | Noteridae | Noterus | Noterus clavicornis	3
KRW30-01 2010	Arthropoda | Insecta | Coleoptera | Noteridae | Noterus | Noterus crassicornis	3
KRW30-01 2010	Arthropoda | Insecta | Coleoptera | Scirtidae | Scirtes	2
KRW30-01 2010	Arthropoda | Insecta | Diptera | Ceratopogonidae	3
KRW30-01 2010	Arthropoda | Insecta | Diptera | Chironomidae | Ablabesmyia | Ablabesmyia longistyla	3
KRW30-01 2010	Arthropoda | Insecta | Diptera | Chironomidae | Cladopelma | Cladopelma goetghebueri gr	4
KRW30-01 2010	Arthropoda | Insecta | Diptera | Chironomidae | Clinotanypus | Clinotanypus nervosus	1
KRW30-01 2010	Arthropoda | Insecta | Diptera | Chironomidae | Endochironomus | Endochironomus albipennis	26
KRW30-01 2010	Arthropoda | Insecta | Diptera | Chironomidae | Endochironomus | Endochironomus tendens	2
KRW30-01 2010	Arthropoda | Insecta | Diptera | Chironomidae | Glyptotendipes | Glyptotendipes pallens agg	6
KRW30-01 2010	Arthropoda | Insecta | Diptera | Chironomidae | Glyptotendipes | Glyptotendipes paripes	3
KRW30-01 2010	Arthropoda | Insecta | Diptera | Chironomidae | Guttipelopia | Guttipelopia guttipennis	1
KRW30-01 2010	Arthropoda | Insecta | Diptera | Chironomidae | Microtendipes | Microtendipes chloris agg	1
KRW30-01 2010	Arthropoda | Insecta | Diptera | Chironomidae | Parachironomus | Parachironomus arcuatus gr	3
KRW30-01 2010	Arthropoda | Insecta | Diptera | Chironomidae | Parachironomus | Parachironomus biannulatus	2
KRW30-01 2010	Arthropoda | Insecta | Diptera | Chironomidae | Paratanytarsus | Paratanytarsus tenellulus	1
KRW30-01 2010	Arthropoda | Insecta | Diptera | Chironomidae | Phaenopsectra | Phaenopsectra flavipes	1
KRW30-01 2010	Arthropoda | Insecta | Diptera | Chironomidae | Polypedilum | Polypedilum nubeculosum	5
KRW30-01 2010	Arthropoda | Insecta | Diptera | Chironomidae | Polypedilum | Polypedilum sordens	2
KRW30-01 2010	Arthropoda | Insecta | Diptera | Chironomidae | Polypedilum | Polypedilum tritum	1
KRW30-01 2010	Arthropoda | Insecta | Diptera | Chironomidae | Procladius	24
KRW30-01 2010	Arthropoda | Insecta | Diptera | Chironomidae | Tanypus | Tanypus kraatzi	4
KRW30-01 2010	Arthropoda | Insecta | Ephemeroptera | Baetidae | Cloeon | Cloeon dipterum	245.7
KRW30-01 2010	Arthropoda | Insecta | Ephemeroptera | Caenidae | Caenis | Caenis horaria	21.84
KRW30-01 2010	Arthropoda | Insecta | Ephemeroptera | Caenidae | Caenis | Caenis robusta	5.46
KRW30-01 2010	Arthropoda | Insecta | Hemiptera | Corixidae | Sigara | Sigara falleni gr	1
KRW30-01 2010	Arthropoda | Insecta | Hemiptera | Corixidae | Sigara | Sigara striata	1
KRW30-01 2010	Arthropoda | Insecta | Hemiptera | Gerridae | Gerris | Gerris argentatus	5
KRW30-01 2010	Arthropoda | Insecta | Hemiptera | Pleidae | Plea | Plea minutissima	2
KRW30-01 2010	Arthropoda | Insecta | Lepidoptera | Crambidae | Cataclysta | Cataclysta lemnata	1
KRW30-01 2010	Arthropoda | Insecta | Lepidoptera | Crambidae | Elophila | Elophila nymphaeata	1
KRW30-01 2010	Arthropoda | Insecta | Odonata | Coenagrionidae	4
KRW30-01 2010	Arthropoda | Insecta | Odonata | Coenagrionidae | Coenagrion | Coenagrion puella/pulchellum	2
KRW30-01 2010	Arthropoda | Insecta | Odonata | Coenagrionidae | Erythromma | Erythromma najas	1
KRW30-01 2010	Arthropoda | Insecta | Odonata | Coenagrionidae | Ischnura | Ischnura elegans	7
KRW30-01 2010	Arthropoda | Insecta | Odonata | Libellulidae | Orthetrum | Orthetrum cancellatum	1
KRW30-01 2010	Arthropoda | Insecta | Trichoptera | Ecnomidae | Ecnomus | Ecnomus tenellus	1
KRW30-01 2010	Arthropoda | Insecta | Trichoptera | Leptoceridae | Ceraclea | Ceraclea senilis	2
KRW30-01 2010	Arthropoda | Insecta | Trichoptera | Leptoceridae | Oecetis | Oecetis furva	2
KRW30-01 2010	Arthropoda | Insecta | Trichoptera | Polycentropodidae | Cyrnus | Cyrnus flavidus	2
KRW30-01 2010	Arthropoda | Malacostraca | Amphipoda | Gammaridae | Gammarus | Gammarus pulex	2
KRW30-01 2010	Arthropoda | Malacostraca | Isopoda | Asellidae | Asellus | Asellus aquaticus	60.375
KRW30-01 2010	Arthropoda | Malacostraca | Isopoda | Asellidae | Proasellus | Proasellus coxalis	3.623
KRW30-01 2010	Arthropoda | Malacostraca | Mysida | Mysidae | Limnomysis | Limnomysis benedeni	3
KRW30-01 2010	Mollusca | Bivalvia | Venerida | Dreissenidae | Dreissena | Dreissena polymorpha	1
KRW30-01 2010	Mollusca | Bivalvia | Venerida | Sphaeriidae | Musculium | Musculium lacustre	7
KRW30-01 2010	Mollusca | Bivalvia | Venerida | Sphaeriidae | Pisidium | Pisidium pseudosphaerium	1
KRW30-01 2010	Mollusca | Bivalvia | Venerida | Sphaeriidae | Sphaerium | Sphaerium corneum	2
KRW30-01 2010	Mollusca | Gastropoda | Allogastropoda | Valvatidae | Valvata | Valvata cristata	2
KRW30-01 2010	Mollusca | Gastropoda | Architaenioglossa | Viviparidae | Viviparus | Viviparus contectus	1
KRW30-01 2010	Mollusca | Gastropoda | Architaenioglossa | Viviparidae | Viviparus | Viviparus viviparus	1
KRW30-01 2010	Mollusca | Gastropoda | Hygrophila | Acroloxidae | Acroloxus | Acroloxus lacustris	19
KRW30-01 2010	Mollusca | Gastropoda | Hygrophila | Lymnaeidae | Lymnaea | Lymnaea stagnalis	3
KRW30-01 2010	Mollusca | Gastropoda | Hygrophila | Lymnaeidae | Stagnicola	4
KRW30-01 2010	Mollusca | Gastropoda | Hygrophila | Physidae | Physella | Physella acuta	9
KRW30-01 2010	Mollusca | Gastropoda | Hygrophila | Planorbidae | Anisus | Anisus vortex	4
KRW30-01 2010	Mollusca | Gastropoda | Hygrophila | Planorbidae | Anisus | Anisus vorticulus	1
KRW30-01 2010	Mollusca | Gastropoda | Hygrophila | Planorbidae | Bathyomphalus | Bathyomphalus contortus	1
KRW30-01 2010	Mollusca | Gastropoda | Hygrophila | Planorbidae | Gyraulus | Gyraulus albus	5
KRW30-01 2010	Mollusca | Gastropoda | Hygrophila | Planorbidae | Gyraulus | Gyraulus crista	1
KRW30-01 2010	Mollusca | Gastropoda | Hygrophila | Planorbidae | Hippeutis | Hippeutis complanatus	6
KRW30-01 2010	Mollusca | Gastropoda | Littorinimorpha | Bithyniidae | Bithynia | Bithynia leachii	7
KRW30-01 2010	Mollusca | Gastropoda | Littorinimorpha | Bithyniidae | Bithynia | Bithynia tentaculata	2
KRW30-01 2012	Annelida | Hirudinea | Arhynchobdellida | Erpobdellidae | Erpobdella | Erpobdella octoculata	1
KRW30-01 2012	Annelida | Hirudinea | Rhynchobdellida | Glossiphoniidae | Alboglossiphonia | Alboglossiphonia heteroclita	10
KRW30-01 2012	Annelida | Hirudinea | Rhynchobdellida | Glossiphoniidae | Alboglossiphonia | Alboglossiphonia hyalina	2
KRW30-01 2012	Annelida | Hirudinea | Rhynchobdellida | Glossiphoniidae | Alboglossiphonia | Alboglossiphonia striata	1
KRW30-01 2012	Annelida | Hirudinea | Rhynchobdellida | Glossiphoniidae | Glossiphonia | Glossiphonia complanata	2
KRW30-01 2012	Annelida | Hirudinea | Rhynchobdellida | Glossiphoniidae | Helobdella | Helobdella stagnalis	2
KRW30-01 2012	Annelida | Oligochaeta | Tubificida | Naididae | Stylaria | Stylaria lacustris	12
KRW30-01 2012	Annelida | Oligochaeta | Tubificida | Tubificidae | Limnodrilus | Limnodrilus hoffmeisteri	1
KRW30-01 2012	Annelida | Oligochaeta | Tubificida | Tubificidae | Tubifex | Tubifex tubifex	1
KRW30-01 2012	Arthropoda | Arachnida | Trombidiformes | Arrenuridae | Arrenurus | Arrenurus crassicaudatus	3
KRW30-01 2012	Arthropoda | Arachnida | Trombidiformes | Arrenuridae | Arrenurus | Arrenurus globator	7
KRW30-01 2012	Arthropoda | Arachnida | Trombidiformes | Arrenuridae | Arrenurus | Arrenurus latus	6
KRW30-01 2012	Arthropoda | Arachnida | Trombidiformes | Arrenuridae | Arrenurus | Arrenurus sinuator	2
KRW30-01 2012	Arthropoda | Arachnida | Trombidiformes | Arrenuridae | Arrenurus | Arrenurus tricuspidator	1
KRW30-01 2012	Arthropoda | Arachnida | Trombidiformes | Limnesiidae | Limnesia | Limnesia fulgida	1
KRW30-01 2012	Arthropoda | Arachnida | Trombidiformes | Pionidae | Piona	6
KRW30-01 2012	Arthropoda | Arachnida | Trombidiformes | Pionidae | Piona | Piona alpicola	5
KRW30-01 2012	Arthropoda | Arachnida | Trombidiformes | Pionidae | Piona | Piona coccinea	1
KRW30-01 2012	Arthropoda | Arachnida | Trombidiformes | Pionidae | Piona | Piona conglobata	9
KRW30-01 2012	Arthropoda | Arachnida | Trombidiformes | Pionidae | Piona | Piona nodata	5
KRW30-01 2012	Arthropoda | Arachnida | Trombidiformes | Pionidae | Piona | Piona variabilis	11
KRW30-01 2012	Arthropoda | Arachnida | Trombidiformes | Unionicolidae | Unionicola | Unionicola crassipes	1
KRW30-01 2012	Arthropoda | Arachnida | Trombidiformes | Unionicolidae | Unionicola | Unionicola minor	2
KRW30-01 2012	Arthropoda | Entognatha | Collembola | Poduridae | Podura | Podura aquatica	1
KRW30-01 2012	Arthropoda | Insecta | Coleoptera | Dytiscidae | Hygrotus	1
KRW30-01 2012	Arthropoda | Insecta | Coleoptera | Dytiscidae | Hygrotus | Hygrotus versicolor	2
KRW30-01 2012	Arthropoda | Insecta | Coleoptera | Haliplidae | Haliplus	1
KRW30-01 2012	Arthropoda | Insecta | Coleoptera | Haliplidae | Haliplus | Haliplus fluviatilis	1
KRW30-01 2012	Arthropoda | Insecta | Coleoptera | Hydrophilidae | Limnoxenus | Limnoxenus niger	1
KRW30-01 2012	Arthropoda | Insecta | Coleoptera | Hydrophilidae | Limnoxenus | Limnoxenus niger	1
KRW30-01 2012	Arthropoda | Insecta | Coleoptera | Noteridae | Noterus | Noterus clavicornis	5
KRW30-01 2012	Arthropoda | Insecta | Coleoptera | Noteridae | Noterus | Noterus crassicornis	3
KRW30-01 2012	Arthropoda | Insecta | Coleoptera | Scirtidae | Elodes	1
KRW30-01 2012	Arthropoda | Insecta | Coleoptera | Scirtidae | Microcara | Microcara testacea	1
KRW30-01 2012	Arthropoda | Insecta | Coleoptera | Scirtidae | Scirtes	8
KRW30-01 2012	Arthropoda | Insecta | Diptera | Ceratopogonidae	20
KRW30-01 2012	Arthropoda | Insecta | Diptera | Chironomidae	8
KRW30-01 2012	Arthropoda | Insecta | Diptera | Chironomidae	4
KRW30-01 2012	Arthropoda | Insecta | Diptera | Chironomidae | Acricotopus | Acricotopus lucens	2
KRW30-01 2012	Arthropoda | Insecta | Diptera | Chironomidae | Cricotopus | Cricotopus sylvestris gr	2
KRW30-01 2012	Arthropoda | Insecta | Diptera | Chironomidae | Endochironomus | Endochironomus albipennis	32
KRW30-01 2012	Arthropoda | Insecta | Diptera | Chironomidae | Endochironomus | Endochironomus tendens	1
KRW30-01 2012	Arthropoda | Insecta | Diptera | Chironomidae | Glyptotendipes | Glyptotendipes pallens agg	1
KRW30-01 2012	Arthropoda | Insecta | Diptera | Chironomidae | Metriocnemus | Metriocnemus hirticollis agg	2
KRW30-01 2012	Arthropoda | Insecta | Diptera | Chironomidae | Polypedilum | Polypedilum sordens	13
KRW30-01 2012	Arthropoda | Insecta | Diptera | Limoniidae	1
KRW30-01 2012	Arthropoda | Insecta | Ephemeroptera | Baetidae | Cloeon	29.59
KRW30-01 2012	Arthropoda | Insecta | Ephemeroptera | Baetidae | Cloeon | Cloeon dipterum	118.36
KRW30-01 2012	Arthropoda | Insecta | Ephemeroptera | Caenidae | Caenis | Caenis horaria	8.07
KRW30-01 2012	Arthropoda | Insecta | Hemiptera | Corixidae | Cymatia | Cymatia coleoptrata	3
KRW30-01 2012	Arthropoda | Insecta | Hemiptera | Corixidae | Sigara | Sigara striata	1
KRW30-01 2012	Arthropoda | Insecta | Hemiptera | Naucoridae | Ilyocoris | Ilyocoris cimicoides	3
KRW30-01 2012	Arthropoda | Insecta | Hemiptera | Notonectidae | Notonecta	1
KRW30-01 2012	Arthropoda | Insecta | Hemiptera | Notonectidae | Notonecta | Notonecta glauca	1
KRW30-01 2012	Arthropoda | Insecta | Hemiptera | Pleidae | Plea | Plea minutissima	39
KRW30-01 2012	Arthropoda | Insecta | Lepidoptera | Crambidae | Cataclysta | Cataclysta lemnata	7
KRW30-01 2012	Arthropoda | Insecta | Lepidoptera | Crambidae | Elophila | Elophila nymphaeata	2
KRW30-01 2012	Arthropoda | Insecta | Trichoptera | Leptoceridae | Triaenodes | Triaenodes bicolor	4
KRW30-01 2012	Arthropoda | Malacostraca | Amphipoda | Gammaridae	48
KRW30-01 2012	Arthropoda | Malacostraca | Amphipoda | Gammaridae	6
KRW30-01 2012	Arthropoda | Malacostraca | Amphipoda | Gammaridae | Gammarus | Gammarus pulex	4
KRW30-01 2012	Arthropoda | Malacostraca | Isopoda | Asellidae	35.8
KRW30-01 2012	Arthropoda | Malacostraca | Isopoda | Asellidae | Asellus | Asellus aquaticus	153.94
KRW30-01 2012	Arthropoda | Malacostraca | Isopoda | Asellidae | Proasellus	3.58
KRW30-01 2012	Arthropoda | Malacostraca | Isopoda | Asellidae | Proasellus | Proasellus meridianus	10.74
KRW30-01 2012	Mollusca | Bivalvia | Venerida | Sphaeriidae | Musculium | Musculium lacustre	3
KRW30-01 2012	Mollusca | Gastropoda | Allogastropoda | Valvatidae | Valvata | Valvata cristata	17.4
KRW30-01 2012	Mollusca | Gastropoda | Hygrophila | Acroloxidae | Acroloxus | Acroloxus lacustris	22.04
KRW30-01 2012	Mollusca | Gastropoda | Hygrophila | Lymnaeidae | Radix | Radix balthica gr	1.16
KRW30-01 2012	Mollusca | Gastropoda | Hygrophila | Physidae | Physa | Physa fontinalis	1.16
KRW30-01 2012	Mollusca | Gastropoda | Hygrophila | Planorbidae | Anisus | Anisus vortex	14.7
KRW30-01 2012	Mollusca | Gastropoda | Hygrophila | Planorbidae | Anisus | Anisus vorticulus	8.82
KRW30-01 2012	Mollusca | Gastropoda | Hygrophila | Planorbidae | Bathyomphalus | Bathyomphalus contortus	2.94
KRW30-01 2012	Mollusca | Gastropoda | Hygrophila | Planorbidae | Gyraulus | Gyraulus albus	5.88
KRW30-01 2012	Mollusca | Gastropoda | Hygrophila | Planorbidae | Gyraulus | Gyraulus crista	2.94
KRW30-01 2012	Mollusca | Gastropoda | Hygrophila | Planorbidae | Hippeutis | Hippeutis complanatus	41.16
KRW30-01 2012	Mollusca | Gastropoda | Hygrophila | Planorbidae | Planorbis | Planorbis carinatus	11.76
KRW30-01 2012	Mollusca | Gastropoda | Hygrophila | Planorbidae | Planorbis | Planorbis planorbis	2.94
KRW30-01 2012	Mollusca | Gastropoda | Littorinimorpha | Bithyniidae | Bithynia	4.64
KRW30-01 2012	Mollusca | Gastropoda | Littorinimorpha | Bithyniidae | Bithynia | Bithynia leachii	24.36
KRW30-01 2012	Mollusca | Gastropoda | Littorinimorpha | Bithyniidae | Bithynia | Bithynia tentaculata	19.72
KRW30-01 2012	Platyhelminthes | Turbellaria | Seriata | Dendrocoelidae | Dendrocoelum | Dendrocoelum lacteum	3
KRW30-01 2012	Platyhelminthes | Turbellaria | Seriata | Planariidae | Polycelis | Polycelis nigra	1
KRW30-03 2010	Annelida | Hirudinea | Arhynchobdellida | Erpobdellidae | Erpobdella	1
KRW30-03 2010	Annelida | Hirudinea | Arhynchobdellida | Erpobdellidae | Erpobdella | Erpobdella octoculata	4
KRW30-03 2010	Annelida | Hirudinea | Arhynchobdellida | Erpobdellidae | Erpobdella | Erpobdella octoculata	3
KRW30-03 2010	Annelida | Hirudinea | Rhynchobdellida | Glossiphoniidae | Alboglossiphonia | Alboglossiphonia heteroclita	29
KRW30-03 2010	Annelida | Hirudinea | Rhynchobdellida | Glossiphoniidae | Alboglossiphonia | Alboglossiphonia heteroclita	29
KRW30-03 2010	Annelida | Hirudinea | Rhynchobdellida | Glossiphoniidae | Alboglossiphonia | Alboglossiphonia hyalina	3
KRW30-03 2010	Annelida | Hirudinea | Rhynchobdellida | Glossiphoniidae | Alboglossiphonia | Alboglossiphonia hyalina	4
KRW30-03 2010	Annelida | Hirudinea | Rhynchobdellida | Glossiphoniidae | Helobdella | Helobdella stagnalis	10
KRW30-03 2010	Annelida | Hirudinea | Rhynchobdellida | Glossiphoniidae | Helobdella | Helobdella stagnalis	10
KRW30-03 2010	Annelida | Hirudinea | Rhynchobdellida | Glossiphoniidae | Hemiclepsis | Hemiclepsis marginata	1
KRW30-03 2010	Annelida | Hirudinea | Rhynchobdellida | Glossiphoniidae | Hemiclepsis | Hemiclepsis marginata	1
KRW30-03 2010	Annelida | Oligochaeta | Tubificida | Naididae | Stylaria | Stylaria lacustris	292.645
KRW30-03 2010	Annelida | Oligochaeta | Tubificida | Naididae | Stylaria | Stylaria lacustris	95
KRW30-03 2010	Annelida | Oligochaeta | Tubificida | Tubificidae | Branchiura | Branchiura sowerbyi	3.613
KRW30-03 2010	Annelida | Oligochaeta | Tubificida | Tubificidae | Limnodrilus | Limnodrilus claparedianus	10.839
KRW30-03 2010	Annelida | Oligochaeta | Tubificida | Tubificidae | Psammoryctides | Psammoryctides barbatus	14.452
KRW30-03 2010	Annelida | Oligochaeta | Tubificida | Tubificidae | Tubifex | Tubifex tubifex	14.452
KRW30-03 2010	Arthropoda | Arachnida | Trombidiformes | Arrenuridae | Arrenurus | Arrenurus bicuspidator	32.201
KRW30-03 2010	Arthropoda | Arachnida | Trombidiformes | Arrenuridae | Arrenurus | Arrenurus bicuspidator	16
KRW30-03 2010	Arthropoda | Arachnida | Trombidiformes | Arrenuridae | Arrenurus | Arrenurus buccinator	1
KRW30-03 2010	Arthropoda | Arachnida | Trombidiformes | Arrenuridae | Arrenurus | Arrenurus globator	19.816
KRW30-03 2010	Arthropoda | Arachnida | Trombidiformes | Arrenuridae | Arrenurus | Arrenurus globator	8
KRW30-03 2010	Arthropoda | Arachnida | Trombidiformes | Arrenuridae | Arrenurus | Arrenurus latus	2.477
KRW30-03 2010	Arthropoda | Arachnida | Trombidiformes | Arrenuridae | Arrenurus | Arrenurus securiformis	2.477
KRW30-03 2010	Arthropoda | Arachnida | Trombidiformes | Arrenuridae | Arrenurus | Arrenurus sinuator	7.431
KRW30-03 2010	Arthropoda | Arachnida | Trombidiformes | Arrenuridae | Arrenurus | Arrenurus sinuator	4
KRW30-03 2010	Arthropoda | Arachnida | Trombidiformes | Arrenuridae | Arrenurus | Arrenurus tricuspidator	7.431
KRW30-03 2010	Arthropoda | Arachnida | Trombidiformes | Limnesiidae | Limnesia | Limnesia connata	2.477
KRW30-03 2010	Arthropoda | Arachnida | Trombidiformes | Limnesiidae | Limnesia | Limnesia connata	1
KRW30-03 2010	Arthropoda | Arachnida | Trombidiformes | Pionidae | Piona | Piona alpicola	2.477
KRW30-03 2010	Arthropoda | Arachnida | Trombidiformes | Pionidae | Piona | Piona alpicola	1
KRW30-03 2010	Arthropoda | Arachnida | Trombidiformes | Pionidae | Piona | Piona coccinea	71.833
KRW30-03 2010	Arthropoda | Arachnida | Trombidiformes | Pionidae | Piona | Piona coccinea	28
KRW30-03 2010	Arthropoda | Arachnida | Trombidiformes | Pionidae | Piona | Piona nodata	14.862
KRW30-03 2010	Arthropoda | Arachnida | Trombidiformes | Pionidae | Piona | Piona nodata	5
KRW30-03 2010	Arthropoda | Arachnida | Trombidiformes | Pionidae | Piona | Piona variabilis	56.971
KRW30-03 2010	Arthropoda | Arachnida | Trombidiformes | Pionidae | Piona | Piona variabilis	21
KRW30-03 2010	Arthropoda | Arachnida | Trombidiformes | Pionidae | Pionopsis | Pionopsis lutescens	9.908
KRW30-03 2010	Arthropoda | Arachnida | Trombidiformes | Pionidae | Pionopsis | Pionopsis lutescens	5
KRW30-03 2010	Arthropoda | Arachnida | Trombidiformes | Pionidae | Tiphys | Tiphys ornatus	2.477
KRW30-03 2010	Arthropoda | Arachnida | Trombidiformes | Pionidae | Tiphys | Tiphys ornatus	1
KRW30-03 2010	Arthropoda | Arachnida | Trombidiformes | Unionicolidae | Unionicola	1
KRW30-03 2010	Arthropoda | Arachnida | Trombidiformes | Unionicolidae | Unionicola | Unionicola crassipes	27.247
KRW30-03 2010	Arthropoda | Arachnida | Trombidiformes | Unionicolidae | Unionicola | Unionicola crassipes	17
KRW30-03 2010	Arthropoda | Arachnida | Trombidiformes | Unionicolidae | Unionicola | Unionicola minor	14.862
KRW30-03 2010	Arthropoda | Arachnida | Trombidiformes | Unionicolidae | Unionicola | Unionicola minor	4
KRW30-03 2010	Arthropoda | Entognatha | Collembola | Poduridae | Podura | Podura aquatica	1
KRW30-03 2010	Arthropoda | Insecta | Coleoptera | Dytiscidae	5
KRW30-03 2010	Arthropoda | Insecta | Coleoptera | Dytiscidae | Hygrotus	24
KRW30-03 2010	Arthropoda | Insecta | Coleoptera | Dytiscidae | Hygrotus | Hygrotus inaequalis	23
KRW30-03 2010	Arthropoda | Insecta | Coleoptera | Hydrophilidae | Helochares | Helochares obscurus	1
KRW30-03 2010	Arthropoda | Insecta | Coleoptera | Hydrophilidae | Helophorus | Helophorus obscurus	1
KRW30-03 2010	Arthropoda | Insecta | Coleoptera | Scirtidae	3
KRW30-03 2010	Arthropoda | Insecta | Coleoptera | Scirtidae | Elodes	1
KRW30-03 2010	Arthropoda | Insecta | Coleoptera | Scirtidae | Scirtes	4
KRW30-03 2010	Arthropoda | Insecta | Diptera | Ceratopogonidae	5
KRW30-03 2010	Arthropoda | Insecta | Diptera | Ceratopogonidae	5
KRW30-03 2010	Arthropoda | Insecta | Diptera | Chironomidae	1
KRW30-03 2010	Arthropoda | Insecta | Diptera | Chironomidae | Endochironomus | Endochironomus albipennis	1
KRW30-03 2010	Arthropoda | Insecta | Diptera | Chironomidae | Endochironomus | Endochironomus albipennis	6
KRW30-03 2010	Arthropoda | Insecta | Diptera | Chironomidae | Endochironomus | Endochironomus tendens	6
KRW30-03 2010	Arthropoda | Insecta | Diptera | Chironomidae | Glyptotendipes	1
KRW30-03 2010	Arthropoda | Insecta | Diptera | Chironomidae | Glyptotendipes	1
KRW30-03 2010	Arthropoda | Insecta | Diptera | Chironomidae | Glyptotendipes | Glyptotendipes pallens agg	1
KRW30-03 2010	Arthropoda | Insecta | Diptera | Chironomidae | Guttipelopia | Guttipelopia guttipennis	7
KRW30-03 2010	Arthropoda | Insecta | Diptera | Chironomidae | Guttipelopia | Guttipelopia guttipennis	7
KRW30-03 2010	Arthropoda | Insecta | Diptera | Chironomidae | Parachironomus | Parachironomus arcuatus gr	3
KRW30-03 2010	Arthropoda | Insecta | Diptera | Chironomidae | Parachironomus | Parachironomus arcuatus gr	3
KRW30-03 2010	Arthropoda | Insecta | Diptera | Chironomidae | Phaenopsectra | Phaenopsectra flavipes	1
KRW30-03 2010	Arthropoda | Insecta | Diptera | Chironomidae | Phaenopsectra | Phaenopsectra flavipes	1
KRW30-03 2010	Arthropoda | Insecta | Diptera | Chironomidae | Polypedilum | Polypedilum sordens	2
KRW30-03 2010	Arthropoda | Insecta | Diptera | Chironomidae | Polypedilum | Polypedilum sordens	2
KRW30-03 2010	Arthropoda | Insecta | Diptera | Chironomidae | Psectrotanypus | Psectrotanypus varius	1
KRW30-03 2010	Arthropoda | Insecta | Diptera | Chironomidae | Tanypus | Tanypus kraatzi	1
KRW30-03 2010	Arthropoda | Insecta | Diptera | Chironomidae | Tanypus | Tanypus kraatzi	1
KRW30-03 2010	Arthropoda | Insecta | Diptera | Chironomidae | Xenopelopia	2
KRW30-03 2010	Arthropoda | Insecta | Diptera | Chironomidae | Xenopelopia	2
KRW30-03 2010	Arthropoda | Insecta | Diptera | Culicidae	1
KRW30-03 2010	Arthropoda | Insecta | Diptera | Culicidae | Anopheles	1
KRW30-03 2010	Arthropoda | Insecta | Ephemeroptera | Baetidae | Cloeon	8
KRW30-03 2010	Arthropoda | Insecta | Ephemeroptera | Baetidae | Cloeon | Cloeon dipterum	216.663
KRW30-03 2010	Arthropoda | Insecta | Ephemeroptera | Baetidae | Cloeon | Cloeon dipterum	45
KRW30-03 2010	Arthropoda | Insecta | Ephemeroptera | Caenidae | Caenis | Caenis horaria	8.333
KRW30-03 2010	Arthropoda | Insecta | Ephemeroptera | Caenidae | Caenis | Caenis horaria	8
KRW30-03 2010	Arthropoda | Insecta | Ephemeroptera | Caenidae | Caenis | Caenis robusta	25
KRW30-03 2010	Arthropoda | Insecta | Hemiptera | Corixidae | Sigara | Sigara striata	1
KRW30-03 2010	Arthropoda | Insecta | Hemiptera | Corixidae | Sigara | Sigara striata	1
KRW30-03 2010	Arthropoda | Insecta | Hemiptera | Naucoridae | Ilyocoris | Ilyocoris cimicoides	1
KRW30-03 2010	Arthropoda | Insecta | Hemiptera | Nepidae | Ranatra | Ranatra linearis	1
KRW30-03 2010	Arthropoda | Insecta | Hemiptera | Pleidae | Plea | Plea minutissima	6
KRW30-03 2010	Arthropoda | Insecta | Hemiptera | Pleidae | Plea | Plea minutissima	6
KRW30-03 2010	Arthropoda | Insecta | Lepidoptera | Crambidae | Cataclysta | Cataclysta lemnata	2
KRW30-03 2010	Arthropoda | Insecta | Lepidoptera | Crambidae | Cataclysta | Cataclysta lemnata	1
KRW30-03 2010	Arthropoda | Insecta | Lepidoptera | Crambidae | Elophila | Elophila nymphaeata	2
KRW30-03 2010	Arthropoda | Insecta | Lepidoptera | Crambidae | Schoenobius | Schoenobius gigantella	1
KRW30-03 2010	Arthropoda | Insecta | Odonata	5
KRW30-03 2010	Arthropoda | Insecta | Odonata | Coenagrionidae	1
KRW30-03 2010	Arthropoda | Insecta | Odonata | Coenagrionidae | Erythromma | Erythromma najas	2
KRW30-03 2010	Arthropoda | Insecta | Odonata | Coenagrionidae | Erythromma | Erythromma najas	2
KRW30-03 2010	Arthropoda | Insecta | Odonata | Coenagrionidae | Ischnura | Ischnura elegans	5
KRW30-03 2010	Arthropoda | Insecta | Odonata | Coenagrionidae | Ischnura | Ischnura elegans	1
KRW30-03 2010	Arthropoda | Insecta | Trichoptera | Leptoceridae | Oecetis | Oecetis lacustris	1
KRW30-03 2010	Arthropoda | Insecta | Trichoptera | Leptoceridae | Oecetis | Oecetis lacustris	1
KRW30-03 2010	Arthropoda | Insecta | Trichoptera | Limnephilidae | Limnephilus | Limnephilus flavicornis	1
KRW30-03 2010	Arthropoda | Insecta | Trichoptera | Limnephilidae | Limnephilus | Limnephilus lunatus	1
KRW30-03 2010	Arthropoda | Malacostraca | Isopoda | Asellidae | Asellus | Asellus aquaticus	79.675
KRW30-03 2010	Arthropoda | Malacostraca | Isopoda | Asellidae | Asellus | Asellus aquaticus	31
KRW30-03 2010	Arthropoda | Malacostraca | Isopoda | Asellidae | Proasellus	23
KRW30-03 2010	Arthropoda | Malacostraca | Isopoda | Asellidae | Proasellus | Proasellus coxalis	50.321
KRW30-03 2010	Arthropoda | Malacostraca | Isopoda | Asellidae | Proasellus | Proasellus coxalis	3
KRW30-03 2010	Mollusca | Bivalvia	15
KRW30-03 2010	Mollusca | Bivalvia	1
KRW30-03 2010	Mollusca | Bivalvia | Venerida | Sphaeriidae | Musculium | Musculium lacustre	5
KRW30-03 2010	Mollusca | Bivalvia | Venerida | Sphaeriidae | Musculium | Musculium lacustre	6
KRW30-03 2010	Mollusca | Bivalvia | Venerida | Sphaeriidae | Pisidium | Pisidium subtruncatum	1
KRW30-03 2010	Mollusca | Bivalvia | Venerida | Sphaeriidae | Sphaerium | Sphaerium corneum	3
KRW30-03 2010	Mollusca | Bivalvia | Venerida | Sphaeriidae | Sphaerium | Sphaerium corneum	1
KRW30-03 2010	Mollusca | Gastropoda | Allogastropoda | Valvatidae | Valvata | Valvata cristata	9
KRW30-03 2010	Mollusca | Gastropoda | Allogastropoda | Valvatidae | Valvata | Valvata cristata	10
KRW30-03 2010	Mollusca | Gastropoda | Allogastropoda | Valvatidae | Valvata | Valvata piscinalis	8
KRW30-03 2010	Mollusca | Gastropoda | Allogastropoda | Valvatidae | Valvata | Valvata piscinalis	8
KRW30-03 2010	Mollusca | Gastropoda | Architaenioglossa | Viviparidae | Viviparus | Viviparus contectus	3
KRW30-03 2010	Mollusca | Gastropoda | Architaenioglossa | Viviparidae | Viviparus | Viviparus contectus	2
KRW30-03 2010	Mollusca | Gastropoda | Hygrophila | Acroloxidae | Acroloxus | Acroloxus lacustris	57
KRW30-03 2010	Mollusca | Gastropoda | Hygrophila | Acroloxidae | Acroloxus | Acroloxus lacustris	57
KRW30-03 2010	Mollusca | Gastropoda | Hygrophila | Lymnaeidae	6
KRW30-03 2010	Mollusca | Gastropoda | Hygrophila | Lymnaeidae | Lymnaea | Lymnaea stagnalis	6
KRW30-03 2010	Mollusca | Gastropoda | Hygrophila | Physidae | Physa | Physa fontinalis	4
KRW30-03 2010	Mollusca | Gastropoda | Hygrophila | Physidae | Physa | Physa fontinalis	6
KRW30-03 2010	Mollusca | Gastropoda | Hygrophila | Physidae | Physella | Physella acuta	4
KRW30-03 2010	Mollusca | Gastropoda | Hygrophila | Physidae | Physella | Physella acuta	4
KRW30-03 2010	Mollusca | Gastropoda | Hygrophila | Planorbidae	3
KRW30-03 2010	Mollusca | Gastropoda | Hygrophila | Planorbidae | Anisus | Anisus vortex	4
KRW30-03 2010	Mollusca | Gastropoda | Hygrophila | Planorbidae | Anisus | Anisus vortex	5
KRW30-03 2010	Mollusca | Gastropoda | Hygrophila | Planorbidae | Anisus | Anisus vorticulus	3
KRW30-03 2010	Mollusca | Gastropoda | Hygrophila | Planorbidae | Anisus | Anisus vorticulus	1
KRW30-03 2010	Mollusca | Gastropoda | Hygrophila | Planorbidae | Gyraulus | Gyraulus albus	19
KRW30-03 2010	Mollusca | Gastropoda | Hygrophila | Planorbidae | Gyraulus | Gyraulus albus	19
KRW30-03 2010	Mollusca | Gastropoda | Hygrophila | Planorbidae | Gyraulus | Gyraulus crista	4
KRW30-03 2010	Mollusca | Gastropoda | Hygrophila | Planorbidae | Gyraulus | Gyraulus crista	4
KRW30-03 2010	Mollusca | Gastropoda | Hygrophila | Planorbidae | Hippeutis | Hippeutis complanatus	14
KRW30-03 2010	Mollusca | Gastropoda | Hygrophila | Planorbidae | Hippeutis | Hippeutis complanatus	13
KRW30-03 2010	Mollusca | Gastropoda | Hygrophila | Planorbidae | Planorbarius | Planorbarius corneus	2
KRW30-03 2010	Mollusca | Gastropoda | Hygrophila | Planorbidae | Planorbis | Planorbis carinatus	3
KRW30-03 2010	Mollusca | Gastropoda | Hygrophila | Planorbidae | Planorbis | Planorbis planorbis	3
KRW30-03 2010	Mollusca | Gastropoda | Hygrophila | Planorbidae | Planorbis | Planorbis planorbis	1
KRW30-03 2010	Mollusca | Gastropoda | Littorinimorpha | Bithyniidae | Bithynia | Bithynia leachii	6
KRW30-03 2010	Mollusca | Gastropoda | Littorinimorpha | Bithyniidae | Bithynia | Bithynia leachii	5
KRW30-03 2010	Mollusca | Gastropoda | Littorinimorpha | Bithyniidae | Bithynia | Bithynia tentaculata	18
KRW30-03 2010	Mollusca | Gastropoda | Littorinimorpha | Bithyniidae | Bithynia | Bithynia tentaculata	19
KRW30-03 2010	Platyhelminthes | Turbellaria | Seriata | Dugesiidae | Schmidtea | Schmidtea lugubris	1
KRW30-03 2012	Annelida | Hirudinea | Arhynchobdellida | Erpobdellidae | Erpobdella | Erpobdella nigricollis	1.38
KRW30-03 2012	Annelida | Hirudinea | Rhynchobdellida | Glossiphoniidae | Alboglossiphonia	5.52
KRW30-03 2012	Annelida | Hirudinea | Rhynchobdellida | Glossiphoniidae | Alboglossiphonia | Alboglossiphonia heteroclita	99.36
KRW30-03 2012	Annelida | Hirudinea | Rhynchobdellida | Glossiphoniidae | Alboglossiphonia | Alboglossiphonia hyalina	8.28
KRW30-03 2012	Annelida | Hirudinea | Rhynchobdellida | Glossiphoniidae | Alboglossiphonia | Alboglossiphonia striata	2.76
KRW30-03 2012	Annelida | Hirudinea | Rhynchobdellida | Glossiphoniidae | Glossiphonia | Glossiphonia complanata	1.38
KRW30-03 2012	Annelida | Hirudinea | Rhynchobdellida | Glossiphoniidae | Helobdella | Helobdella stagnalis	19.32
KRW30-03 2012	Annelida | Oligochaeta | Tubificida | Naididae | Stylaria | Stylaria lacustris	2
KRW30-03 2012	Annelida | Oligochaeta | Tubificida | Tubificidae | Limnodrilus | Limnodrilus hoffmeisteri	3
KRW30-03 2012	Annelida | Oligochaeta | Tubificida | Tubificidae | Potamothrix | Potamothrix hammoniensis	2
KRW30-03 2012	Annelida | Oligochaeta | Tubificida | Tubificidae | Tubifex | Tubifex tubifex	3
KRW30-03 2012	Arthropoda | Arachnida | Araneae | Cybaeidae | Argyroneta | Argyroneta aquatica	5
KRW30-03 2012	Arthropoda | Arachnida | Trombidiformes | Arrenuridae | Arrenurus	7.76
KRW30-03 2012	Arthropoda | Arachnida | Trombidiformes | Arrenuridae | Arrenurus | Arrenurus buccinator	5.82
KRW30-03 2012	Arthropoda | Arachnida | Trombidiformes | Arrenuridae | Arrenurus | Arrenurus crassicaudatus	5.82
KRW30-03 2012	Arthropoda | Arachnida | Trombidiformes | Arrenuridae | Arrenurus | Arrenurus globator	50.44
KRW30-03 2012	Arthropoda | Arachnida | Trombidiformes | Arrenuridae | Arrenurus | Arrenurus latus	1.94
KRW30-03 2012	Arthropoda | Arachnida | Trombidiformes | Arrenuridae | Arrenurus | Arrenurus securiformis	1.94
KRW30-03 2012	Arthropoda | Arachnida | Trombidiformes | Arrenuridae | Arrenurus | Arrenurus tricuspidator	15.52
KRW30-03 2012	Arthropoda | Arachnida | Trombidiformes | Limnesiidae | Limnesia	1.94
KRW30-03 2012	Arthropoda | Arachnida | Trombidiformes | Limnesiidae | Limnesia | Limnesia connata	1.94
KRW30-03 2012	Arthropoda | Arachnida | Trombidiformes | Limnesiidae | Limnesia | Limnesia fulgida	21.34
KRW30-03 2012	Arthropoda | Arachnida | Trombidiformes | Limnesiidae | Limnesia | Limnesia maculata	3.88
KRW30-03 2012	Arthropoda | Arachnida | Trombidiformes | Pionidae | Piona	9.7
KRW30-03 2012	Arthropoda | Arachnida | Trombidiformes | Pionidae | Piona | Piona alpicola	1.94
KRW30-03 2012	Arthropoda | Arachnida | Trombidiformes | Pionidae | Piona | Piona coccinea	40.74
KRW30-03 2012	Arthropoda | Arachnida | Trombidiformes | Pionidae | Piona | Piona conglobata	11.64
KRW30-03 2012	Arthropoda | Arachnida | Trombidiformes | Pionidae | Piona | Piona variabilis	17.46
KRW30-03 2012	Arthropoda | Arachnida | Trombidiformes | Pionidae | Tiphys | Tiphys ornatus	5.82
KRW30-03 2012	Arthropoda | Entognatha | Collembola | Poduridae | Podura | Podura aquatica	1
KRW30-03 2012	Arthropoda | Insecta | Coleoptera | Curculionidae | Stenopelmus | Stenopelmus rufinasus	7
KRW30-03 2012	Arthropoda | Insecta | Coleoptera | Dytiscidae | Hydroporus | Hydroporus angustatus	2
KRW30-03 2012	Arthropoda | Insecta | Coleoptera | Dytiscidae | Hygrotus	1
KRW30-03 2012	Arthropoda | Insecta | Coleoptera | Dytiscidae | Hygrotus | Hygrotus versicolor	2
KRW30-03 2012	Arthropoda | Insecta | Coleoptera | Haliplidae | Haliplus	1
KRW30-03 2012	Arthropoda | Insecta | Coleoptera | Haliplidae | Haliplus	1
KRW30-03 2012	Arthropoda | Insecta | Coleoptera | Haliplidae | Haliplus	21
KRW30-03 2012	Arthropoda | Insecta | Coleoptera | Haliplidae | Haliplus | Haliplus fluviatilis	13
KRW30-03 2012	Arthropoda | Insecta | Coleoptera | Haliplidae | Haliplus | Haliplus immaculatus	9
KRW30-03 2012	Arthropoda | Insecta | Coleoptera | Haliplidae | Haliplus | Haliplus varius	1
KRW30-03 2012	Arthropoda | Insecta | Coleoptera | Hydrophilidae | Enochrus | Enochrus coarctatus	1
KRW30-03 2012	Arthropoda | Insecta | Coleoptera | Hydrophilidae | Enochrus | Enochrus halophilus	1
KRW30-03 2012	Arthropoda | Insecta | Coleoptera | Hydrophilidae | Enochrus | Enochrus testaceus	2
KRW30-03 2012	Arthropoda | Insecta | Coleoptera | Hydrophilidae | Helochares | Helochares obscurus	1
KRW30-03 2012	Arthropoda | Insecta | Coleoptera | Noteridae | Noterus | Noterus clavicornis	7
KRW30-03 2012	Arthropoda | Insecta | Coleoptera | Noteridae | Noterus | Noterus crassicornis	9
KRW30-03 2012	Arthropoda | Insecta | Coleoptera | Scirtidae	12
KRW30-03 2012	Arthropoda | Insecta | Coleoptera | Scirtidae | Elodes	19
KRW30-03 2012	Arthropoda | Insecta | Coleoptera | Scirtidae | Scirtes	22
KRW30-03 2012	Arthropoda | Insecta | Diptera | Ceratopogonidae	30
KRW30-03 2012	Arthropoda | Insecta | Diptera | Chironomidae	2
KRW30-03 2012	Arthropoda | Insecta | Diptera | Chironomidae	8
KRW30-03 2012	Arthropoda | Insecta | Diptera | Chironomidae | Ablabesmyia | Ablabesmyia phatta	1
KRW30-03 2012	Arthropoda | Insecta | Diptera | Chironomidae | Chironomus	8
KRW30-03 2012	Arthropoda | Insecta | Diptera | Chironomidae | Chironomus | Chironomus obtusidens	3
KRW30-03 2012	Arthropoda | Insecta | Diptera | Chironomidae | Cricotopus | Cricotopus intersectus agg	1
KRW30-03 2012	Arthropoda | Insecta | Diptera | Chironomidae | Cricotopus | Cricotopus sylvestris gr	31
KRW30-03 2012	Arthropoda | Insecta | Diptera | Chironomidae | Endochironomus | Endochironomus albipennis	13
KRW30-03 2012	Arthropoda | Insecta | Diptera | Chironomidae | Glyptotendipes | Glyptotendipes pallens agg	13
KRW30-03 2012	Arthropoda | Insecta | Diptera | Chironomidae | Guttipelopia | Guttipelopia guttipennis	17
KRW30-03 2012	Arthropoda | Insecta | Diptera | Chironomidae | Metriocnemus | Metriocnemus hirticollis agg	1
KRW30-03 2012	Arthropoda | Insecta | Diptera | Chironomidae | Parachironomus | Parachironomus arcuatus gr	1
KRW30-03 2012	Arthropoda | Insecta | Ephemeroptera	22
KRW30-03 2012	Arthropoda | Insecta | Ephemeroptera | Baetidae | Cloeon	11
KRW30-03 2012	Arthropoda | Insecta | Ephemeroptera | Baetidae | Cloeon | Cloeon dipterum	6
KRW30-03 2012	Arthropoda | Insecta | Ephemeroptera | Caenidae | Caenis	17
KRW30-03 2012	Arthropoda | Insecta | Ephemeroptera | Caenidae | Caenis | Caenis horaria	9
KRW30-03 2012	Arthropoda | Insecta | Ephemeroptera | Caenidae | Caenis | Caenis robusta	7
KRW30-03 2012	Arthropoda | Insecta | Hemiptera | Corixidae | Cymatia | Cymatia coleoptrata	2
KRW30-03 2012	Arthropoda | Insecta | Hemiptera | Corixidae | Sigara | Sigara striata	2
KRW30-03 2012	Arthropoda | Insecta | Hemiptera | Gerridae | Gerris | Gerris argentatus	2
KRW30-03 2012	Arthropoda | Insecta | Hemiptera | Gerridae | Gerris | Gerris odontogaster	4
KRW30-03 2012	Arthropoda | Insecta | Hemiptera | Notonectidae | Notonecta	7
KRW30-03 2012	Arthropoda | Insecta | Hemiptera | Notonectidae | Notonecta | Notonecta glauca	1
KRW30-03 2012	Arthropoda | Insecta | Hemiptera | Pleidae | Plea | Plea minutissima	117
KRW30-03 2012	Arthropoda | Insecta | Lepidoptera | Crambidae | Cataclysta | Cataclysta lemnata	10
KRW30-03 2012	Arthropoda | Insecta | Lepidoptera | Crambidae | Elophila | Elophila nymphaeata	2
KRW30-03 2012	Arthropoda | Insecta | Odonata	2
KRW30-03 2012	Arthropoda | Insecta | Odonata | Coenagrionidae | Ischnura | Ischnura elegans	3
KRW30-03 2012	Arthropoda | Insecta | Trichoptera | Leptoceridae	4
KRW30-03 2012	Arthropoda | Insecta | Trichoptera | Leptoceridae | Athripsodes | Athripsodes aterrimus	1
KRW30-03 2012	Arthropoda | Insecta | Trichoptera | Leptoceridae | Leptocerus | Leptocerus tineiformis	2
KRW30-03 2012	Arthropoda | Insecta | Trichoptera | Leptoceridae | Triaenodes | Triaenodes bicolor	5
KRW30-03 2012	Arthropoda | Malacostraca | Amphipoda | Gammaridae	2
KRW30-03 2012	Arthropoda | Malacostraca | Amphipoda | Gammaridae	40
KRW30-03 2012	Arthropoda | Malacostraca | Amphipoda | Gammaridae | Gammarus | Gammarus pulex	9
KRW30-03 2012	Arthropoda | Malacostraca | Isopoda | Asellidae	5
KRW30-03 2012	Arthropoda | Malacostraca | Isopoda | Asellidae | Asellus | Asellus aquaticus	140
KRW30-03 2012	Arthropoda | Malacostraca | Isopoda | Asellidae | Proasellus	5
KRW30-03 2012	Mollusca | Bivalvia | Venerida | Sphaeriidae | Musculium | Musculium lacustre	7
KRW30-03 2012	Mollusca | Bivalvia | Venerida | Sphaeriidae | Sphaerium | Sphaerium corneum	1
KRW30-03 2012	Mollusca | Gastropoda | Architaenioglossa | Viviparidae | Viviparus | Viviparus contectus	1.83
KRW30-03 2012	Mollusca | Gastropoda | Architaenioglossa | Viviparidae | Viviparus | Viviparus viviparus	3.66
KRW30-03 2012	Mollusca | Gastropoda | Hygrophila | Acroloxidae | Acroloxus | Acroloxus lacustris	42.09
KRW30-03 2012	Mollusca | Gastropoda | Hygrophila | Lymnaeidae	1.83
KRW30-03 2012	Mollusca | Gastropoda | Hygrophila | Lymnaeidae | Radix | Radix balthica gr	1.83
KRW30-03 2012	Mollusca | Gastropoda | Hygrophila | Physidae | Physa | Physa fontinalis	3.66
KRW30-03 2012	Mollusca | Gastropoda | Hygrophila | Planorbidae	1.83
KRW30-03 2012	Mollusca | Gastropoda | Hygrophila | Planorbidae | Anisus | Anisus vortex	43.92
KRW30-03 2012	Mollusca | Gastropoda | Hygrophila | Planorbidae | Anisus | Anisus vorticulus	9.15
KRW30-03 2012	Mollusca | Gastropoda | Hygrophila | Planorbidae | Gyraulus | Gyraulus albus	7.32
KRW30-03 2012	Mollusca | Gastropoda | Hygrophila | Planorbidae | Hippeutis | Hippeutis complanatus	5.49
KRW30-03 2012	Mollusca | Gastropoda | Hygrophila | Planorbidae | Planorbarius | Planorbarius corneus	1.83
KRW30-03 2012	Mollusca | Gastropoda | Hygrophila | Planorbidae | Planorbis | Planorbis carinatus	10.98
KRW30-03 2012	Mollusca | Gastropoda | Littorinimorpha | Bithyniidae | Bithynia	21.96
KRW30-03 2012	Mollusca | Gastropoda | Littorinimorpha | Bithyniidae | Bithynia | Bithynia leachii	56.73
KRW30-03 2012	Mollusca | Gastropoda | Littorinimorpha | Bithyniidae | Bithynia | Bithynia tentaculata	43.92
KRW30-05 2012	Annelida | Hirudinea | Arhynchobdellida | Erpobdellidae | Erpobdella | Erpobdella nigricollis	1
KRW30-05 2012	Annelida | Hirudinea | Rhynchobdellida | Glossiphoniidae | Alboglossiphonia	6
KRW30-05 2012	Annelida | Hirudinea | Rhynchobdellida | Glossiphoniidae | Alboglossiphonia | Alboglossiphonia heteroclita	10
KRW30-05 2012	Annelida | Hirudinea | Rhynchobdellida | Glossiphoniidae | Alboglossiphonia | Alboglossiphonia hyalina	3
KRW30-05 2012	Annelida | Hirudinea | Rhynchobdellida | Glossiphoniidae | Alboglossiphonia | Alboglossiphonia striata	2
KRW30-05 2012	Annelida | Hirudinea | Rhynchobdellida | Glossiphoniidae | Helobdella | Helobdella stagnalis	5
KRW30-05 2012	Annelida | Hirudinea | Rhynchobdellida | Glossiphoniidae | Theromyzon | Theromyzon tessulatum	6
KRW30-05 2012	Annelida | Oligochaeta | Tubificida | Naididae | Ophidonais | Ophidonais serpentina	37
KRW30-05 2012	Annelida | Oligochaeta | Tubificida | Naididae | Slavina | Slavina appendiculata	1
KRW30-05 2012	Annelida | Oligochaeta | Tubificida | Naididae | Stylaria | Stylaria lacustris	29
KRW30-05 2012	Annelida | Oligochaeta | Tubificida | Tubificidae | Limnodrilus | Limnodrilus hoffmeisteri	1
KRW30-05 2012	Annelida | Oligochaeta | Tubificida | Tubificidae | Quistadrilus | Quistadrilus multisetosus	1
KRW30-05 2012	Annelida | Oligochaeta | Tubificida | Tubificidae | Tubifex | Tubifex tubifex	2
KRW30-05 2012	Arthropoda | Arachnida | Trombidiformes | Arrenuridae | Arrenurus | Arrenurus globator	14.22
KRW30-05 2012	Arthropoda | Arachnida | Trombidiformes | Arrenuridae | Arrenurus | Arrenurus latus	9.48
KRW30-05 2012	Arthropoda | Arachnida | Trombidiformes | Arrenuridae | Arrenurus | Arrenurus tricuspidator	7.11
KRW30-05 2012	Arthropoda | Arachnida | Trombidiformes | Hydrachnidae | Hydrachna	2.37
KRW30-05 2012	Arthropoda | Arachnida | Trombidiformes | Hydrachnidae | Hydrachna | Hydrachna conjecta	2.37
KRW30-05 2012	Arthropoda | Arachnida | Trombidiformes | Hydrachnidae | Hydrachna | Hydrachna cruenta	2.37
KRW30-05 2012	Arthropoda | Arachnida | Trombidiformes | Hydrachnidae | Hydrachna | Hydrachna globosa	4.74
KRW30-05 2012	Arthropoda | Arachnida | Trombidiformes | Hydrodromidae | Hydrodroma	2.37
KRW30-05 2012	Arthropoda | Arachnida | Trombidiformes | Hydrodromidae | Hydrodroma | Hydrodroma pilosa	4.74
KRW30-05 2012	Arthropoda | Arachnida | Trombidiformes | Hydryphantidae | Hydryphantes | Hydryphantes dispar	4.74
KRW30-05 2012	Arthropoda | Arachnida | Trombidiformes | Limnesiidae | Limnesia | Limnesia connata	4.74
KRW30-05 2012	Arthropoda | Arachnida | Trombidiformes | Limnesiidae | Limnesia | Limnesia fulgida	18.96
KRW30-05 2012	Arthropoda | Arachnida | Trombidiformes | Limnesiidae | Limnesia | Limnesia maculata	4.74
KRW30-05 2012	Arthropoda | Arachnida | Trombidiformes | Pionidae | Piona	7.11
KRW30-05 2012	Arthropoda | Arachnida | Trombidiformes | Pionidae | Piona | Piona alpicola	2.37
KRW30-05 2012	Arthropoda | Arachnida | Trombidiformes | Pionidae | Piona | Piona coccinea	71.1
KRW30-05 2012	Arthropoda | Arachnida | Trombidiformes | Pionidae | Piona | Piona imminuta	42.66
KRW30-05 2012	Arthropoda | Arachnida | Trombidiformes | Pionidae | Piona | Piona nodata	26.07
KRW30-05 2012	Arthropoda | Arachnida | Trombidiformes | Pionidae | Piona | Piona stjordalensis	11.85
KRW30-05 2012	Arthropoda | Arachnida | Trombidiformes | Pionidae | Piona | Piona variabilis	52.14
KRW30-05 2012	Arthropoda | Arachnida | Trombidiformes | Pionidae | Pionopsis | Pionopsis lutescens	9.48
KRW30-05 2012	Arthropoda | Arachnida | Trombidiformes | Pionidae | Tiphys | Tiphys ornatus	14.22
KRW30-05 2012	Arthropoda | Entognatha | Collembola | Poduridae | Podura | Podura aquatica	1
KRW30-05 2012	Arthropoda | Insecta | Coleoptera | Curculionidae	3
KRW30-05 2012	Arthropoda | Insecta | Coleoptera | Curculionidae | Stenopelmus | Stenopelmus rufinasus	1
KRW30-05 2012	Arthropoda | Insecta | Coleoptera | Dytiscidae | Graphoderus | Graphoderus cinereus	1
KRW30-05 2012	Arthropoda | Insecta | Coleoptera | Dytiscidae | Hygrotus	1
KRW30-05 2012	Arthropoda | Insecta | Coleoptera | Dytiscidae | Hygrotus | Hygrotus versicolor	10
KRW30-05 2012	Arthropoda | Insecta | Coleoptera | Dytiscidae | Hyphydrus | Hyphydrus ovatus	1
KRW30-05 2012	Arthropoda | Insecta | Coleoptera | Elmidae | Oulimnius | Oulimnius rivularis	4
KRW30-05 2012	Arthropoda | Insecta | Coleoptera | Haliplidae | Haliplus	2
KRW30-05 2012	Arthropoda | Insecta | Coleoptera | Haliplidae | Haliplus	16
KRW30-05 2012	Arthropoda | Insecta | Coleoptera | Haliplidae | Haliplus | Haliplus flavicollis	1
KRW30-05 2012	Arthropoda | Insecta | Coleoptera | Haliplidae | Haliplus | Haliplus fluviatilis	15
KRW30-05 2012	Arthropoda | Insecta | Coleoptera | Haliplidae | Haliplus | Haliplus immaculatus	7
KRW30-05 2012	Arthropoda | Insecta | Coleoptera | Haliplidae | Peltodytes | Peltodytes caesus	6
KRW30-05 2012	Arthropoda | Insecta | Coleoptera | Hydrophilidae | Enochrus | Enochrus testaceus	2
KRW30-05 2012	Arthropoda | Insecta | Coleoptera | Hydrophilidae | Helochares | Helochares obscurus	1
KRW30-05 2012	Arthropoda | Insecta | Coleoptera | Hydrophilidae | Helophorus | Helophorus brevipalpis	1
KRW30-05 2012	Arthropoda | Insecta | Coleoptera | Noteridae | Noterus | Noterus clavicornis	10
KRW30-05 2012	Arthropoda | Insecta | Coleoptera | Noteridae | Noterus | Noterus crassicornis	3
KRW30-05 2012	Arthropoda | Insecta | Coleoptera | Scirtidae	2
KRW30-05 2012	Arthropoda | Insecta | Coleoptera | Scirtidae | Elodes	1
KRW30-05 2012	Arthropoda | Insecta | Coleoptera | Scirtidae | Scirtes	3
KRW30-05 2012	Arthropoda | Insecta | Diptera | Ceratopogonidae	14
KRW30-05 2012	Arthropoda | Insecta | Diptera | Chironomidae	2
KRW30-05 2012	Arthropoda | Insecta | Diptera | Chironomidae	1
KRW30-05 2012	Arthropoda | Insecta | Diptera | Chironomidae | Acricotopus | Acricotopus lucens	1
KRW30-05 2012	Arthropoda | Insecta | Diptera | Chironomidae | Cricotopus | Cricotopus sylvestris gr	28
KRW30-05 2012	Arthropoda | Insecta | Diptera | Chironomidae | Endochironomus | Endochironomus albipennis	25
KRW30-05 2012	Arthropoda | Insecta | Diptera | Chironomidae | Endochironomus | Endochironomus tendens	1
KRW30-05 2012	Arthropoda | Insecta | Diptera | Chironomidae | Glyptotendipes | Glyptotendipes pallens agg	3
KRW30-05 2012	Arthropoda | Insecta | Diptera | Chironomidae | Polypedilum | Polypedilum cultellatum	1
KRW30-05 2012	Arthropoda | Insecta | Ephemeroptera | Baetidae | Cloeon	2
KRW30-05 2012	Arthropoda | Insecta | Ephemeroptera | Baetidae | Cloeon | Cloeon dipterum	5
KRW30-05 2012	Arthropoda | Insecta | Ephemeroptera | Caenidae | Caenis | Caenis horaria	4
KRW30-05 2012	Arthropoda | Insecta | Ephemeroptera | Caenidae | Caenis | Caenis robusta	2
KRW30-05 2012	Arthropoda | Insecta | Hemiptera | Corixidae | Cymatia | Cymatia coleoptrata	25
KRW30-05 2012	Arthropoda | Insecta | Hemiptera | Corixidae | Sigara | Sigara falleni gr	1
KRW30-05 2012	Arthropoda | Insecta | Hemiptera | Corixidae | Sigara | Sigara striata	2
KRW30-05 2012	Arthropoda | Insecta | Hemiptera | Gerridae | Gerris | Gerris odontogaster	1
KRW30-05 2012	Arthropoda | Insecta | Hemiptera | Naucoridae | Ilyocoris | Ilyocoris cimicoides	20
KRW30-05 2012	Arthropoda | Insecta | Hemiptera | Nepidae | Ranatra | Ranatra linearis	3
KRW30-05 2012	Arthropoda | Insecta | Hemiptera | Notonectidae | Notonecta	2
KRW30-05 2012	Arthropoda | Insecta | Hemiptera | Notonectidae | Notonecta	1
KRW30-05 2012	Arthropoda | Insecta | Hemiptera | Notonectidae | Notonecta | Notonecta glauca	2
KRW30-05 2012	Arthropoda | Insecta | Hemiptera | Pleidae | Plea | Plea minutissima	91
KRW30-05 2012	Arthropoda | Insecta | Lepidoptera | Crambidae | Cataclysta | Cataclysta lemnata	6
KRW30-05 2012	Arthropoda | Insecta | Lepidoptera | Crambidae | Elophila | Elophila nymphaeata	1
KRW30-05 2012	Arthropoda | Insecta | Odonata	1
KRW30-05 2012	Arthropoda | Insecta | Trichoptera | Leptoceridae | Triaenodes | Triaenodes bicolor	1
KRW30-05 2012	Arthropoda | Malacostraca | Isopoda | Asellidae | Asellus | Asellus aquaticus	13
KRW30-05 2012	Arthropoda | Malacostraca | Isopoda | Asellidae | Proasellus	1
KRW30-05 2012	Mollusca | Bivalvia	3
KRW30-05 2012	Mollusca | Bivalvia | Venerida | Sphaeriidae | Musculium | Musculium lacustre	13
KRW30-05 2012	Mollusca | Bivalvia | Venerida | Sphaeriidae | Pisidium	13
KRW30-05 2012	Mollusca | Bivalvia | Venerida | Sphaeriidae | Pisidium | Pisidium casertanum	2
KRW30-05 2012	Mollusca | Bivalvia | Venerida | Sphaeriidae | Pisidium | Pisidium henslowanum	2
KRW30-05 2012	Mollusca | Bivalvia | Venerida | Sphaeriidae | Pisidium | Pisidium subtruncatum	4
KRW30-05 2012	Mollusca | Bivalvia | Venerida | Sphaeriidae | Sphaerium	8
KRW30-05 2012	Mollusca | Bivalvia | Venerida | Sphaeriidae | Sphaerium | Sphaerium corneum	4
KRW30-05 2012	Mollusca | Gastropoda | Hygrophila | Acroloxidae | Acroloxus | Acroloxus lacustris	27.1
KRW30-05 2012	Mollusca | Gastropoda | Hygrophila | Lymnaeidae | Lymnaea | Lymnaea stagnalis	48.78
KRW30-05 2012	Mollusca | Gastropoda | Hygrophila | Lymnaeidae | Radix | Radix balthica gr	27.1
KRW30-05 2012	Mollusca | Gastropoda | Hygrophila | Lymnaeidae | Stagnicola | Stagnicola palustris	43.36
KRW30-05 2012	Mollusca | Gastropoda | Hygrophila | Physidae | Physa | Physa fontinalis	10.84
KRW30-05 2012	Mollusca | Gastropoda | Hygrophila | Physidae | Physella | Physella acuta	16.26
KRW30-05 2012	Mollusca | Gastropoda | Hygrophila | Planorbidae	2.12
KRW30-05 2012	Mollusca | Gastropoda | Hygrophila | Planorbidae | Anisus | Anisus vortex	23.32
KRW30-05 2012	Mollusca | Gastropoda | Hygrophila | Planorbidae | Anisus | Anisus vorticulus	10.6
KRW30-05 2012	Mollusca | Gastropoda | Hygrophila | Planorbidae | Gyraulus | Gyraulus albus	14.84
KRW30-05 2012	Mollusca | Gastropoda | Hygrophila | Planorbidae | Gyraulus | Gyraulus crista	2.12
KRW30-05 2012	Mollusca | Gastropoda | Hygrophila | Planorbidae | Gyraulus | Gyraulus crista	6.36
KRW30-05 2012	Mollusca | Gastropoda | Hygrophila | Planorbidae | Planorbarius | Planorbarius corneus	8.48
KRW30-05 2012	Mollusca | Gastropoda | Hygrophila | Planorbidae | Planorbis	4.24
KRW30-05 2012	Mollusca | Gastropoda | Hygrophila | Planorbidae | Planorbis | Planorbis planorbis	97.52
KRW30-05 2012	Mollusca | Gastropoda | Littorinimorpha | Bithyniidae | Bithynia	16.26
KRW30-05 2012	Mollusca | Gastropoda | Littorinimorpha | Bithyniidae | Bithynia | Bithynia leachii	5.42
KRW30-05 2012	Mollusca | Gastropoda | Littorinimorpha | Bithyniidae | Bithynia | Bithynia tentaculata	37.94
KRW30-05 2012	Platyhelminthes | Turbellaria | Seriata | Dugesiidae | Schmidtea | Schmidtea lugubris	4
KRW30-05 2012	Platyhelminthes | Turbellaria | Seriata | Planariidae | Polycelis | Polycelis tenuis	3
KRW31-03 2012	Annelida | Hirudinea | Rhynchobdellida | Piscicolidae | Piscicola | Piscicola geometra	1
KRW31-03 2012	Annelida | Oligochaeta | Tubificida | Naididae | Ophidonais | Ophidonais serpentina	25
KRW31-03 2012	Arthropoda | Arachnida | Trombidiformes | Pionidae | Forelia	1
KRW31-03 2012	Arthropoda | Insecta | Coleoptera | Hydrophilidae | Helophorus | Helophorus brevipalpis	3
KRW31-03 2012	Arthropoda | Insecta | Coleoptera | Hydrophilidae | Laccobius | Laccobius bipunctatus	3
KRW31-03 2012	Arthropoda | Insecta | Coleoptera | Noteridae | Noterus | Noterus clavicornis	1
KRW31-03 2012	Arthropoda | Insecta | Coleoptera | Scirtidae | Cyphon	1
KRW31-03 2012	Arthropoda | Insecta | Diptera | Chironomidae	4
KRW31-03 2012	Arthropoda | Insecta | Diptera | Chironomidae | Chironomus	2
KRW31-03 2012	Arthropoda | Insecta | Diptera | Chironomidae | Chironomus | Chironomus aprilinus	1
KRW31-03 2012	Arthropoda | Insecta | Diptera | Chironomidae | Chironomus | Chironomus commutatus	1
KRW31-03 2012	Arthropoda | Insecta | Diptera | Chironomidae | Chironomus | Chironomus luridus agg	1
KRW31-03 2012	Arthropoda | Insecta | Diptera | Chironomidae | Cricotopus | Cricotopus intersectus agg	1
KRW31-03 2012	Arthropoda | Insecta | Diptera | Chironomidae | Einfeldia | Einfeldia dissidens	1
KRW31-03 2012	Arthropoda | Insecta | Diptera | Chironomidae | Glyptotendipes	5
KRW31-03 2012	Arthropoda | Insecta | Diptera | Chironomidae | Glyptotendipes | Glyptotendipes barbipes	23
KRW31-03 2012	Arthropoda | Insecta | Diptera | Chironomidae | Glyptotendipes | Glyptotendipes pallens agg	23
KRW31-03 2012	Arthropoda | Insecta | Diptera | Chironomidae | Parachironomus | Parachironomus arcuatus gr	2
KRW31-03 2012	Arthropoda | Insecta | Hemiptera | Corixidae | Hesperocorixa | Hesperocorixa linnaei	2
KRW31-03 2012	Arthropoda | Insecta | Hemiptera | Corixidae | Sigara | Sigara lateralis	3
KRW31-03 2012	Arthropoda | Insecta | Hemiptera | Gerridae | Gerris | Gerris lacustris	1
KRW31-03 2012	Arthropoda | Insecta | Trichoptera | Limnephilidae | Limnephilus	1
KRW31-03 2012	Arthropoda | Insecta | Trichoptera | Limnephilidae | Limnephilus | Limnephilus flavicornis	1
KRW31-03 2012	Arthropoda | Malacostraca | Amphipoda | Gammaridae	1
KRW31-03 2012	Arthropoda | Malacostraca | Amphipoda | Gammaridae	12
KRW31-03 2012	Arthropoda | Malacostraca | Amphipoda | Gammaridae | Gammarus | Gammarus tigrinus	16
KRW31-03 2012	Arthropoda | Malacostraca | Decapoda | Palaemonidae | Palaemon | Palaemon varians	42
KRW31-03 2012	Arthropoda | Malacostraca | Isopoda | Asellidae | Proasellus | Proasellus meridianus	1
KRW31-03 2012	Mollusca | Gastropoda | Hygrophila | Lymnaeidae | Galba | Galba truncatula	9
KRW31-03 2012	Mollusca | Gastropoda | Hygrophila | Lymnaeidae | Lymnaea | Lymnaea stagnalis	1
KRW31-03 2012	Mollusca | Gastropoda | Hygrophila | Physidae | Physella | Physella acuta	2
KRW31-04 2012	Annelida | Oligochaeta | Tubificida | Naididae | Ophidonais | Ophidonais serpentina	1
KRW31-04 2012	Annelida | Oligochaeta | Tubificida | Tubificidae | Limnodrilus | Limnodrilus hoffmeisteri	3
KRW31-04 2012	Annelida | Oligochaeta | Tubificida | Tubificidae | Quistadrilus | Quistadrilus multisetosus	1
KRW31-04 2012	Arthropoda | Insecta | Diptera | Chironomidae | Chironomus	1
KRW31-04 2012	Arthropoda | Insecta | Diptera | Chironomidae | Cricotopus | Cricotopus sylvestris gr	1
KRW31-04 2012	Arthropoda | Insecta | Diptera | Chironomidae | Glyptotendipes	1
KRW31-04 2012	Arthropoda | Insecta | Diptera | Chironomidae | Glyptotendipes | Glyptotendipes barbipes	3
KRW31-04 2012	Arthropoda | Insecta | Diptera | Chironomidae | Glyptotendipes | Glyptotendipes pallens agg	3
KRW31-04 2012	Arthropoda | Insecta | Diptera | Chironomidae | Parachironomus | Parachironomus arcuatus gr	1
KRW31-04 2012	Arthropoda | Insecta | Hemiptera | Corixidae | Sigara | Sigara striata	2
KRW31-04 2012	Arthropoda | Malacostraca | Amphipoda | Gammaridae	8
KRW31-04 2012	Arthropoda | Malacostraca | Amphipoda | Gammaridae | Gammarus | Gammarus tigrinus	6
KRW31-04 2012	Arthropoda | Malacostraca | Decapoda | Palaemonidae | Palaemon | Palaemon varians	3
KRW31-04 2012	Arthropoda | Malacostraca | Isopoda | Asellidae | Asellus | Asellus aquaticus	1
KRW31-04 2012	Arthropoda | Malacostraca | Mysida | Mysidae | Limnomysis | Limnomysis benedeni	2
KRW31-04 2012	Arthropoda | Malacostraca | Mysida | Mysidae | Neomysis | Neomysis integer	21

## Sheet: DNA (Sorted)
Sample	Taxon	Reads
KRW02-01 2012	Annelida | Oligochaeta | Tubificida | Tubificidae | Potamothrix	17
KRW02-01 2012	Annelida | Polychaeta | Terebellida	16609
KRW02-01 2012	Arthropoda | Insecta | Diptera | Chironomidae | Cladotanytarsus	92
KRW02-01 2012	Arthropoda | Insecta | Diptera | Chironomidae | Cladotanytarsus | Cladotanytarsus mancus	14
KRW02-01 2012	Arthropoda | Insecta | Diptera | Chironomidae | Cladotanytarsus | Cladotanytarsus nigrovittatus	630
KRW02-01 2012	Arthropoda | Insecta | Diptera | Chironomidae | Cryptochironomus	101
KRW02-01 2012	Arthropoda | Insecta | Diptera | Chironomidae | Glyptotendipes | Glyptotendipes cauliginellus	114
KRW02-01 2012	Arthropoda | Insecta | Diptera | Chironomidae | Glyptotendipes | Glyptotendipes pallens	131
KRW02-01 2012	Arthropoda | Insecta | Diptera | Chironomidae | Harnischia | Harnischia curtilamellata	90
KRW02-01 2012	Arthropoda | Insecta | Diptera | Chironomidae | Orthocladius	1391
KRW02-01 2012	Arthropoda | Insecta | Diptera | Chironomidae | Orthocladius | Orthocladius cf pedestris / cf rhyacobius	60234
KRW02-01 2012	Arthropoda | Insecta | Diptera | Chironomidae | Stictochironomus	95
KRW02-01 2012	Arthropoda | Insecta | Diptera | Chironomidae | Stictochironomus | Stictochironomus sticticus	55
KRW02-01 2012	Arthropoda | Insecta | Lepidoptera | Crambidae | Cataclysta	3737
KRW02-01 2012	Arthropoda | Insecta | Lepidoptera | Crambidae | Cataclysta | Cataclysta lemnata	19828
KRW02-01 2012	Arthropoda | Insecta | Trichoptera | Leptoceridae | Oecetis	900
KRW02-01 2012	Arthropoda | Insecta | Trichoptera | Leptoceridae | Oecetis | Oecetis ochracea	35396
KRW02-01 2012	Arthropoda | Insecta | Trichoptera | Psychomyiidae | Lype | Lype phaeopa / reducta	15
KRW02-01 2012	Arthropoda | Malacostraca | Amphipoda | Gammaridae | Dikerogammarus | Dikerogammarus villosus	8138
KRW02-01 2012	Arthropoda | Malacostraca | Amphipoda | Gammaridae | Gammarus	138
KRW02-01 2012	Arthropoda | Malacostraca | Amphipoda | Gammaridae | Gammarus | Gammarus tigrinus	8512
KRW02-01 2012	Arthropoda | Malacostraca | Isopoda | Asellidae | Asellus	335
KRW02-01 2012	Arthropoda | Malacostraca | Isopoda | Asellidae | Asellus | Asellus aquaticus	10306
KRW02-01 2012	Arthropoda | Malacostraca | Isopoda | Asellidae | Proasellus	92
KRW02-01 2012	Arthropoda | Malacostraca | Isopoda | Asellidae | Proasellus | Proasellus coxalis	952
KRW02-01 2012	Arthropoda | Malacostraca | Mysida | Mysidae | Limnomysis	1034
KRW02-01 2012	Arthropoda | Malacostraca | Mysida | Mysidae | Limnomysis | Limnomysis benedeni	15284
KRW02-01 2012	Arthropoda | Malacostraca | Mysida | Mysidae | Neomysis	98
KRW02-01 2012	Cnidaria | Hydrozoa | Capitata | Hydridae | Hydra	5
KRW02-01 2012	Cnidaria | Hydrozoa | Capitata | Hydridae | Hydra | Hydra oligactis	7
KRW02-01 2012	Mollusca | Bivalvia | Venerida | Cyrenidae | Corbicula | Corbicula cf fluminalis	1743
KRW02-01 2012	Mollusca | Bivalvia | Venerida | Cyrenidae | Corbicula | Corbicula fluminea	90
KRW02-01 2012	Mollusca | Bivalvia | Venerida | Dreissenidae | Dreissena | Dreissena bugensis	17901
KRW02-01 2012	Mollusca | Gastropoda | Hygrophila | Acroloxidae | Acroloxus	48
KRW02-01 2012	Mollusca | Gastropoda | Hygrophila | Acroloxidae | Acroloxus | Acroloxus lacustris	684
KRW02-01 2012	Mollusca | Gastropoda | Hygrophila | Planorbidae | Ancylus | Ancylus fluviatilis	165
KRW02-01 2012	Mollusca | Gastropoda | Hygrophila | Planorbidae | Gyraulus	8
KRW02-01 2012	UNIDENTIFIED	6787
KRW06-03 2010	Annelida | Oligochaeta | Tubificida | Naididae | Nais | Nais barbata	10
KRW06-03 2010	Annelida | Oligochaeta | Tubificida | Tubificidae	9
KRW06-03 2010	Annelida | Oligochaeta | Tubificida | Tubificidae | Limnodrilus | Limnodrilus hoffmeisteri	140
KRW06-03 2010	Annelida | Oligochaeta | Tubificida | Tubificidae | Potamothrix | Potamothrix moldaviensis	11
KRW06-03 2010	Annelida | Oligochaeta | Tubificida | Tubificidae | Tubifex	105
KRW06-03 2010	Annelida | Polychaeta | Terebellida	18543
KRW06-03 2010	Arthropoda | Insecta | Coleoptera | Scarabaeidae | Aphodius | Aphodius granarius	49057
KRW06-03 2010	Arthropoda | Insecta | Diptera	4
KRW06-03 2010	Arthropoda | Insecta | Diptera | Chironomidae	70
KRW06-03 2010	Arthropoda | Insecta | Diptera | Chironomidae | Cryptochironomus	70
KRW06-03 2010	Arthropoda | Insecta | Diptera | Chironomidae | Glyptotendipes	8279
KRW06-03 2010	Arthropoda | Insecta | Diptera | Chironomidae | Glyptotendipes | Glyptotendipes pallens	15660
KRW06-03 2010	Arthropoda | Insecta | Diptera | Chironomidae | Glyptotendipes | Glyptotendipes paripes	17884
KRW06-03 2010	Arthropoda | Insecta | Diptera | Chironomidae | Microtendipes	45
KRW06-03 2010	Arthropoda | Insecta | Diptera | Chironomidae | Microtendipes | Microtendipes chloris / pedellus	1205
KRW06-03 2010	Arthropoda | Insecta | Diptera | Chironomidae | Phaenopsectra | Phaenopsectra flavipes	15
KRW06-03 2010	Arthropoda | Insecta | Diptera | Chironomidae | Polypedilum	1193
KRW06-03 2010	Arthropoda | Insecta | Diptera | Chironomidae | Polypedilum | Polypedilum bicrenatum	165
KRW06-03 2010	Arthropoda | Insecta | Diptera | Chironomidae | Polypedilum | Polypedilum nubeculosum	12007
KRW06-03 2010	Arthropoda | Insecta | Diptera | Chironomidae | Procladius	2489
KRW06-03 2010	Arthropoda | Insecta | Diptera | Chironomidae | Procladius | Procladius culiciformis	8325
KRW06-03 2010	Arthropoda | Insecta | Diptera | Chironomidae | Procladius | Procladius rufovittatus	13961
KRW06-03 2010	Arthropoda | Insecta | Diptera | Psychodidae | Pneumia	3484
KRW06-03 2010	Arthropoda | Malacostraca | Amphipoda | Gammaridae | Dikerogammarus | Dikerogammarus villosus	8
KRW06-03 2010	Arthropoda | Malacostraca | Amphipoda | Gammaridae | Gammarus	157
KRW06-03 2010	Arthropoda | Malacostraca | Amphipoda | Gammaridae | Gammarus | Gammarus tigrinus	3626
KRW06-03 2010	Arthropoda | Malacostraca | Mysida | Mysidae | Limnomysis	2945
KRW06-03 2010	Arthropoda | Malacostraca | Mysida | Mysidae | Limnomysis | Limnomysis benedeni	48023
KRW06-03 2010	Arthropoda | Malacostraca | Mysida | Mysidae | Neomysis	47
KRW06-03 2010	Mollusca | Bivalvia | Venerida | Dreissenidae | Dreissena | Dreissena bugensis	4227
KRW06-03 2010	Mollusca | Bivalvia | Venerida | Dreissenidae | Dreissena | Dreissena polymorpha	23
KRW06-03 2010	Mollusca | Gastropoda | Hygrophila | Planorbidae | Gyraulus	26
KRW06-03 2010	Mollusca | Gastropoda | Hygrophila | Planorbidae | Planorbis	38
KRW06-03 2010	Mollusca | Gastropoda | Littorinimorpha | Bithyniidae | Bithynia	60
KRW06-03 2010	UNIDENTIFIED	19883
KRW09-02 2012	Annelida | Hirudinea | Rhynchobdellida | Glossiphoniidae | Helobdella	4999
KRW09-02 2012	Annelida | Hirudinea | Rhynchobdellida | Glossiphoniidae | Helobdella | Helobdella stagnalis	24626
KRW09-02 2012	Annelida | Oligochaeta | Tubificida | Tubificidae	20
KRW09-02 2012	Annelida | Oligochaeta | Tubificida | Tubificidae | Limnodrilus	58
KRW09-02 2012	Annelida | Oligochaeta | Tubificida | Tubificidae | Limnodrilus | Limnodrilus hoffmeisteri	29
KRW09-02 2012	Annelida | Oligochaeta | Tubificida | Tubificidae | Psammoryctides	82
KRW09-02 2012	Annelida | Oligochaeta | Tubificida | Tubificidae | Psammoryctides | Psammoryctides barbatus	6693
KRW09-02 2012	Annelida | Polychaeta | Terebellida	8850
KRW09-02 2012	Arthropoda | Insecta | Coleoptera | Haliplidae | Haliplus	2327
KRW09-02 2012	Arthropoda | Insecta | Coleoptera | Haliplidae | Haliplus | Haliplus confinis	23835
KRW09-02 2012	Arthropoda | Insecta | Diptera	626
KRW09-02 2012	Arthropoda | Insecta | Diptera | Ceratopogonidae | Palpomyia	1100
KRW09-02 2012	Arthropoda | Insecta | Diptera | Ceratopogonidae | Probezzia	1290
KRW09-02 2012	Arthropoda | Insecta | Diptera | Ceratopogonidae | Probezzia | Probezzia seminigra	75
KRW09-02 2012	Arthropoda | Insecta | Diptera | Chironomidae	8227
KRW09-02 2012	Arthropoda | Insecta | Diptera | Chironomidae | Ablabesmyia	672
KRW09-02 2012	Arthropoda | Insecta | Diptera | Chironomidae | Ablabesmyia | Ablabesmyia monilis	45056
KRW09-02 2012	Arthropoda | Insecta | Diptera | Chironomidae | Endochironomus | Endochironomus albipennis / tendens	121
KRW09-02 2012	Arthropoda | Insecta | Diptera | Chironomidae | Procladius	55
KRW09-02 2012	Arthropoda | Insecta | Diptera | Chironomidae | Procladius | Procladius rufovittatus	231
KRW09-02 2012	Arthropoda | Insecta | Diptera | Chironomidae | Procladius | Procladius signatus	134
KRW09-02 2012	Arthropoda | Insecta | Ephemeroptera | Caenidae | Caenis	42
KRW09-02 2012	Arthropoda | Insecta | Ephemeroptera | Caenidae | Caenis | Caenis horaria	15534
KRW09-02 2012	Arthropoda | Insecta | Hemiptera | Corixidae | Sigara	15307
KRW09-02 2012	Arthropoda | Insecta | Hemiptera | Corixidae | Sigara | Sigara striata	790
KRW09-02 2012	Arthropoda | Insecta | Odonata | Coenagrionidae | Ischnura	379
KRW09-02 2012	Arthropoda | Insecta | Odonata | Coenagrionidae | Ischnura | Ischnura elegans	11813
KRW09-02 2012	Arthropoda | Insecta | Trichoptera | Leptoceridae | Mystacides | Mystacides longicornis	404
KRW09-02 2012	Arthropoda | Insecta | Trichoptera | Leptoceridae | Oecetis | Oecetis ochracea	10
KRW09-02 2012	Arthropoda | Insecta | Trichoptera | Molannidae | Molanna	44
KRW09-02 2012	Arthropoda | Insecta | Trichoptera | Molannidae | Molanna | Molanna angustata	8248
KRW09-02 2012	Arthropoda | Malacostraca | Amphipoda	7
KRW09-02 2012	Arthropoda | Malacostraca | Amphipoda | Gammaridae | Dikerogammarus | Dikerogammarus villosus	6
KRW09-02 2012	Arthropoda | Malacostraca | Amphipoda | Gammaridae | Gammarus	134
KRW09-02 2012	Arthropoda | Malacostraca | Amphipoda | Gammaridae | Gammarus | Gammarus tigrinus	12874
KRW09-02 2012	Arthropoda | Malacostraca | Decapoda | Cambaridae | Orconectes	3028
KRW09-02 2012	Arthropoda | Malacostraca | Decapoda | Cambaridae | Orconectes | Orconectes virilis	32028
KRW09-02 2012	Arthropoda | Malacostraca | Isopoda | Asellidae | Asellus	125
KRW09-02 2012	Arthropoda | Malacostraca | Isopoda | Asellidae | Asellus | Asellus aquaticus	3640
KRW09-02 2012	Arthropoda | Malacostraca | Mysida | Mysidae | Limnomysis	375
KRW09-02 2012	Arthropoda | Malacostraca | Mysida | Mysidae | Limnomysis | Limnomysis benedeni	19617
KRW09-02 2012	Arthropoda | Malacostraca | Mysida | Mysidae | Neomysis	4
KRW09-02 2012	UNIDENTIFIED	1460
KRW10-07 2010	Annelida | Hirudinea | Arhynchobdellida | Erpobdellidae | Erpobdella	23228
KRW10-07 2010	Annelida | Oligochaeta | Opisthopora | Lumbricidae | Eiseniella	1637
KRW10-07 2010	Annelida | Oligochaeta | Opisthopora | Lumbricidae | Eiseniella | Eiseniella tetraedra	23214
KRW10-07 2010	Annelida | Oligochaeta | Tubificida | Tubificidae | Potamothrix	49
KRW10-07 2010	Annelida | Oligochaeta | Tubificida | Tubificidae | Potamothrix | Potamothrix moldaviensis	2369
KRW10-07 2010	Annelida | Polychaeta | Terebellida	15174
KRW10-07 2010	Arthropoda | Insecta | Diptera | Chironomidae	102
KRW10-07 2010	Arthropoda | Insecta | Diptera | Chironomidae | Chironomus	1754
KRW10-07 2010	Arthropoda | Insecta | Diptera | Chironomidae | Chironomus | Chironomus nudiventris	25830
KRW10-07 2010	Arthropoda | Insecta | Diptera | Chironomidae | Chironomus | Chironomus plumosus / tentans	119
KRW10-07 2010	Arthropoda | Insecta | Diptera | Chironomidae | Chironomus | Chironomus pseudothummi	78
KRW10-07 2010	Arthropoda | Insecta | Diptera | Chironomidae | Cladotanytarsus | Cladotanytarsus atridorsum	36
KRW10-07 2010	Arthropoda | Insecta | Diptera | Chironomidae | Cladotanytarsus | Cladotanytarsus lepidocalcar / wexionensis	17
KRW10-07 2010	Arthropoda | Insecta | Diptera | Chironomidae | Cryptochironomus | Cryptochironomus supplicans	16
KRW10-07 2010	Arthropoda | Insecta | Diptera | Chironomidae | Endochironomus	4
KRW10-07 2010	Arthropoda | Insecta | Diptera | Chironomidae | Endochironomus | Endochironomus albipennis / tendens	37
KRW10-07 2010	Arthropoda | Insecta | Diptera | Chironomidae | Glyptotendipes	612
KRW10-07 2010	Arthropoda | Insecta | Diptera | Chironomidae | Glyptotendipes | Glyptotendipes cauliginellus	354
KRW10-07 2010	Arthropoda | Insecta | Diptera | Chironomidae | Glyptotendipes | Glyptotendipes pallens	935
KRW10-07 2010	Arthropoda | Insecta | Diptera | Chironomidae | Glyptotendipes | Glyptotendipes paripes	212
KRW10-07 2010	Arthropoda | Insecta | Diptera | Chironomidae | Microtendipes | Microtendipes chloris / pedellus	30
KRW10-07 2010	Arthropoda | Insecta | Diptera | Chironomidae | Polypedilum	403
KRW10-07 2010	Arthropoda | Insecta | Diptera | Chironomidae | Polypedilum | Polypedilum nubeculosum	7579
KRW10-07 2010	Arthropoda | Insecta | Hemiptera | Micronectidae | Micronecta	1372
KRW10-07 2010	Arthropoda | Insecta | Hemiptera | Micronectidae | Micronecta | Micronecta scholtzi	38973
KRW10-07 2010	Arthropoda | Insecta | Trichoptera | Leptoceridae | Mystacides	21
KRW10-07 2010	Arthropoda | Insecta | Trichoptera | Leptoceridae | Mystacides | Mystacides niger	19026
KRW10-07 2010	Arthropoda | Insecta | Trichoptera | Limnephilidae | Anabolia | Anabolia nervosa	52504
KRW10-07 2010	Arthropoda | Malacostraca | Amphipoda | Gammaridae | Dikerogammarus | Dikerogammarus villosus	445
KRW10-07 2010	Arthropoda | Malacostraca | Amphipoda | Gammaridae | Gammarus	58
KRW10-07 2010	Arthropoda | Malacostraca | Amphipoda | Gammaridae | Gammarus | Gammarus tigrinus	7658
KRW10-07 2010	Arthropoda | Malacostraca | Isopoda | Asellidae | Asellus	216
KRW10-07 2010	Arthropoda | Malacostraca | Isopoda | Asellidae | Asellus | Asellus aquaticus	12499
KRW10-07 2010	Arthropoda | Malacostraca | Mysida | Mysidae | Limnomysis	1438
KRW10-07 2010	Arthropoda | Malacostraca | Mysida | Mysidae | Limnomysis | Limnomysis benedeni	21005
KRW10-07 2010	Arthropoda | Malacostraca | Mysida | Mysidae | Neomysis	267
KRW10-07 2010	Arthropoda | Malacostraca | Mysida | Mysidae | Neomysis | Neomysis integer	381
KRW10-07 2010	Mollusca | Bivalvia | Unionida | Unionidae | Unio	38
KRW10-07 2010	Mollusca | Bivalvia | Unionida | Unionidae | Unio | Unio pictorum	51783
KRW10-07 2010	Mollusca | Bivalvia | Unionida | Unionidae | Unio | Unio tumidus	11
KRW10-07 2010	UNIDENTIFIED	4640
KRW11-03 2012	Annelida | Hirudinea | Rhynchobdellida | Glossiphoniidae	170
KRW11-03 2012	Annelida | Hirudinea | Rhynchobdellida | Glossiphoniidae | Glossiphonia	15910
KRW11-03 2012	Annelida | Hirudinea | Rhynchobdellida | Glossiphoniidae | Helobdella	41639
KRW11-03 2012	Annelida | Hirudinea | Rhynchobdellida | Glossiphoniidae | Helobdella | Helobdella stagnalis	6106
KRW11-03 2012	Annelida | Oligochaeta | Tubificida | Naididae | Chaetogaster	64
KRW11-03 2012	Annelida | Oligochaeta | Tubificida | Tubificidae | Limnodrilus | Limnodrilus hoffmeisteri	259
KRW11-03 2012	Arthropoda | Arachnida | Trombidiformes | Unionicolidae | Unionicola	60
KRW11-03 2012	Arthropoda | Insecta | Coleoptera | Dytiscidae | Laccophilus	210
KRW11-03 2012	Arthropoda | Insecta | Coleoptera | Dytiscidae | Laccophilus | Laccophilus hyalinus	2548
KRW11-03 2012	Arthropoda | Insecta | Diptera | Chaoboridae | Chaoborus	791
KRW11-03 2012	Arthropoda | Insecta | Diptera | Chaoboridae | Chaoborus | Chaoborus flavicans	25763
KRW11-03 2012	Arthropoda | Insecta | Diptera | Chironomidae	1010
KRW11-03 2012	Arthropoda | Insecta | Diptera | Chironomidae | Chironomus	30
KRW11-03 2012	Arthropoda | Insecta | Diptera | Chironomidae | Chironomus | Chironomus cingulatus / commutatus	796
KRW11-03 2012	Arthropoda | Insecta | Diptera | Chironomidae | Cricotopus | Cricotopus intersectus / laricomalis	33
KRW11-03 2012	Arthropoda | Insecta | Diptera | Chironomidae | Endochironomus	1153
KRW11-03 2012	Arthropoda | Insecta | Diptera | Chironomidae | Endochironomus | Endochironomus albipennis / tendens	7055
KRW11-03 2012	Arthropoda | Insecta | Diptera | Chironomidae | Endochironomus | Endochironomus tendens	225
KRW11-03 2012	Arthropoda | Insecta | Diptera | Chironomidae | Glyptotendipes	6121
KRW11-03 2012	Arthropoda | Insecta | Diptera | Chironomidae | Glyptotendipes | Glyptotendipes pallens	14700
KRW11-03 2012	Arthropoda | Insecta | Diptera | Chironomidae | Glyptotendipes | Glyptotendipes paripes	13311
KRW11-03 2012	Arthropoda | Insecta | Diptera | Chironomidae | Polypedilum	1702
KRW11-03 2012	Arthropoda | Insecta | Diptera | Chironomidae | Polypedilum | Polypedilum nubeculosum	4995
KRW11-03 2012	Arthropoda | Insecta | Diptera | Chironomidae | Procladius	1392
KRW11-03 2012	Arthropoda | Insecta | Diptera | Chironomidae | Procladius | Procladius culiciformis	3656
KRW11-03 2012	Arthropoda | Insecta | Diptera | Chironomidae | Tanytarsus | Tanytarsus occultus	492
KRW11-03 2012	Arthropoda | Insecta | Hemiptera | Corixidae | Sigara	1736
KRW11-03 2012	Arthropoda | Insecta | Hemiptera | Corixidae | Sigara | Sigara striata	24947
KRW11-03 2012	Arthropoda | Insecta | Odonata | Coenagrionidae	35
KRW11-03 2012	Arthropoda | Insecta | Odonata | Coenagrionidae | Ischnura	491
KRW11-03 2012	Arthropoda | Insecta | Odonata | Coenagrionidae | Ischnura | Ischnura elegans	60681
KRW11-03 2012	Arthropoda | Insecta | Trichoptera | Ecnomidae | Ecnomus	86
KRW11-03 2012	Arthropoda | Insecta | Trichoptera | Ecnomidae | Ecnomus | Ecnomus tenellus	2247
KRW11-03 2012	Arthropoda | Insecta | Trichoptera | Hydroptilidae | Orthotrichia | Orthotrichia costalis	69
KRW11-03 2012	Arthropoda | Insecta | Trichoptera | Leptoceridae | Mystacides | Mystacides longicornis	70
KRW11-03 2012	Arthropoda | Insecta | Trichoptera | Polycentropodidae | Cyrnus | Cyrnus trimaculatus	101
KRW11-03 2012	Arthropoda | Malacostraca | Amphipoda | Gammaridae | Gammarus	75
KRW11-03 2012	Arthropoda | Malacostraca | Amphipoda | Gammaridae | Gammarus | Gammarus pulex	10
KRW11-03 2012	Arthropoda | Malacostraca | Amphipoda | Gammaridae | Gammarus | Gammarus tigrinus	11952
KRW11-03 2012	Arthropoda | Malacostraca | Isopoda | Asellidae | Asellus	794
KRW11-03 2012	Arthropoda | Malacostraca | Isopoda | Asellidae | Asellus | Asellus aquaticus	6319
KRW11-03 2012	Arthropoda | Malacostraca | Isopoda | Asellidae | Proasellus	86
KRW11-03 2012	Arthropoda | Malacostraca | Isopoda | Asellidae | Proasellus | Proasellus meridianus	2798
KRW11-03 2012	Arthropoda | Malacostraca | Mysida | Mysidae | Limnomysis	383
KRW11-03 2012	Arthropoda | Malacostraca | Mysida | Mysidae | Limnomysis | Limnomysis benedeni	9378
KRW11-03 2012	Arthropoda | Malacostraca | Mysida | Mysidae | Neomysis	30
KRW11-03 2012	Arthropoda | Maxillopoda | Arguloida | Argulidae | Argulus | Argulus foliaceus	744
KRW11-03 2012	Bryozoa | Phylactolaemata | Plumatellida | Fredericellidae	210
KRW11-03 2012	Chordata | Actinopterygii | Cypriniformes | Cyprinidae | Abramis | Abramis brama	10
KRW11-03 2012	Chordata | Actinopterygii | Cypriniformes | Cyprinidae | Rutilus | Rutilus rutilus	1029
KRW11-03 2012	Mollusca | Gastropoda | Hygrophila | Physidae | Physa	103
KRW11-03 2012	Mollusca | Gastropoda | Littorinimorpha | Bithyniidae | Bithynia	2900
KRW11-03 2012	UNIDENTIFIED	1981
KRW11-04 2010	Annelida | Hirudinea | Arhynchobdellida | Erpobdellidae | Erpobdella	49669
KRW11-04 2010	Arthropoda | Insecta | Coleoptera | Chrysomelidae | Galerucella | Galerucella nymphaeae	28647
KRW11-04 2010	Arthropoda | Insecta | Diptera	2
KRW11-04 2010	Arthropoda | Insecta | Diptera | Ceratopogonidae | Sphaeromias	2714
KRW11-04 2010	Arthropoda | Insecta | Diptera | Chaoboridae | Chaoborus	6631
KRW11-04 2010	Arthropoda | Insecta | Diptera | Chaoboridae | Chaoborus | Chaoborus flavicans	6677
KRW11-04 2010	Arthropoda | Insecta | Diptera | Chironomidae	1002
KRW11-04 2010	Arthropoda | Insecta | Diptera | Chironomidae | Chironomus | Chironomus plumosus / tentans	3820
KRW11-04 2010	Arthropoda | Insecta | Diptera | Chironomidae | Polypedilum	659
KRW11-04 2010	Arthropoda | Insecta | Diptera | Chironomidae | Polypedilum | Polypedilum nubeculosum	4384
KRW11-04 2010	Arthropoda | Insecta | Diptera | Chironomidae | Procladius	491
KRW11-04 2010	Arthropoda | Insecta | Diptera | Chironomidae | Procladius | Procladius culiciformis	4310
KRW11-04 2010	Arthropoda | Insecta | Hemiptera | Corixidae | Sigara	565
KRW11-04 2010	Arthropoda | Insecta | Hemiptera | Corixidae | Sigara | Sigara striata	24257
KRW11-04 2010	Arthropoda | Malacostraca | Amphipoda | Gammaridae | Gammarus	14
KRW11-04 2010	Arthropoda | Malacostraca | Amphipoda | Gammaridae | Gammarus | Gammarus tigrinus	227
KRW11-04 2010	Arthropoda | Malacostraca | Isopoda | Asellidae | Asellus | Asellus aquaticus	28
KRW11-04 2010	Arthropoda | Malacostraca | Mysida | Mysidae | Limnomysis	27647
KRW11-04 2010	Arthropoda | Malacostraca | Mysida | Mysidae | Limnomysis | Limnomysis benedeni	55164
KRW11-04 2010	Mollusca | Gastropoda | Allogastropoda | Valvatidae | Valvata | Valvata piscinalis	717
KRW11-04 2010	Mollusca | Gastropoda | Littorinimorpha | Bithyniidae | Bithynia	179
KRW11-04 2010	UNIDENTIFIED	14815
KRW11-05 2012	Annelida | Hirudinea | Rhynchobdellida | Glossiphoniidae | Helobdella	17941
KRW11-05 2012	Annelida | Hirudinea | Rhynchobdellida | Glossiphoniidae | Helobdella | Helobdella stagnalis	1077
KRW11-05 2012	Annelida | Oligochaeta | Tubificida | Naididae | Chaetogaster	901
KRW11-05 2012	Annelida | Oligochaeta | Tubificida | Tubificidae | Potamothrix	6
KRW11-05 2012	Annelida | Oligochaeta | Tubificida | Tubificidae | Tubifex	44
KRW11-05 2012	Arthropoda | Insecta | Coleoptera	358
KRW11-05 2012	Arthropoda | Insecta | Coleoptera | Chrysomelidae | Galerucella	4210
KRW11-05 2012	Arthropoda | Insecta | Coleoptera | Chrysomelidae | Galerucella | Galerucella nymphaeae	4300
KRW11-05 2012	Arthropoda | Insecta | Coleoptera | Gyrinidae | Gyrinus	17020
KRW11-05 2012	Arthropoda | Insecta | Coleoptera | Gyrinidae | Gyrinus | Gyrinus marinus	60047
KRW11-05 2012	Arthropoda | Insecta | Diptera	2708
KRW11-05 2012	Arthropoda | Insecta | Diptera | Ceratopogonidae	58
KRW11-05 2012	Arthropoda | Insecta | Diptera | Ceratopogonidae | Mallochohelea | Mallochohelea nitida	719
KRW11-05 2012	Arthropoda | Insecta | Diptera | Chironomidae	459
KRW11-05 2012	Arthropoda | Insecta | Diptera | Chironomidae | Endochironomus	405
KRW11-05 2012	Arthropoda | Insecta | Diptera | Chironomidae | Endochironomus | Endochironomus albipennis / tendens	17493
KRW11-05 2012	Arthropoda | Insecta | Diptera | Chironomidae | Glyptotendipes	2822
KRW11-05 2012	Arthropoda | Insecta | Diptera | Chironomidae | Glyptotendipes | Glyptotendipes paripes	10642
KRW11-05 2012	Arthropoda | Insecta | Diptera | Chironomidae | Parachironomus	438
KRW11-05 2012	Arthropoda | Insecta | Diptera | Chironomidae | Parachironomus | Parachironomus gracilior	452
KRW11-05 2012	Arthropoda | Insecta | Diptera | Chironomidae | Polypedilum	6
KRW11-05 2012	Arthropoda | Insecta | Diptera | Chironomidae | Polypedilum | Polypedilum nubeculosum	165
KRW11-05 2012	Arthropoda | Insecta | Diptera | Chironomidae | Procladius	260
KRW11-05 2012	Arthropoda | Insecta | Diptera | Chironomidae | Procladius | Procladius culiciformis	1116
KRW11-05 2012	Arthropoda | Insecta | Diptera | Chironomidae | Procladius | Procladius rufovittatus	3936
KRW11-05 2012	Arthropoda | Insecta | Diptera | Chironomidae | Tanytarsus	571
KRW11-05 2012	Arthropoda | Insecta | Diptera | Chironomidae | Tanytarsus | Tanytarsus mendax	1328
KRW11-05 2012	Arthropoda | Insecta | Diptera | Chironomidae | Tanytarsus | Tanytarsus occultus	1430
KRW11-05 2012	Arthropoda | Insecta | Ephemeroptera | Caenidae | Caenis	21
KRW11-05 2012	Arthropoda | Insecta | Ephemeroptera | Caenidae | Caenis | Caenis horaria	4711
KRW11-05 2012	Arthropoda | Insecta | Odonata	19
KRW11-05 2012	Arthropoda | Insecta | Odonata | Coenagrionidae	48
KRW11-05 2012	Arthropoda | Insecta | Odonata | Coenagrionidae | Erythromma	758
KRW11-05 2012	Arthropoda | Insecta | Odonata | Coenagrionidae | Erythromma | Erythromma najas	21793
KRW11-05 2012	Arthropoda | Insecta | Odonata | Coenagrionidae | Ischnura	466
KRW11-05 2012	Arthropoda | Insecta | Odonata | Coenagrionidae | Ischnura | Ischnura elegans	20196
KRW11-05 2012	Arthropoda | Insecta | Trichoptera	56
KRW11-05 2012	Arthropoda | Insecta | Trichoptera | Leptoceridae | Athripsodes | Athripsodes aterrimus	2531
KRW11-05 2012	Arthropoda | Insecta | Trichoptera | Leptoceridae | Mystacides | Mystacides longicornis	44
KRW11-05 2012	Arthropoda | Insecta | Trichoptera | Leptoceridae | Oecetis | Oecetis furva	8
KRW11-05 2012	Arthropoda | Insecta | Trichoptera | Limnephilidae | Anabolia	52
KRW11-05 2012	Arthropoda | Insecta | Trichoptera | Limnephilidae | Anabolia | Anabolia nervosa	396
KRW11-05 2012	Arthropoda | Insecta | Trichoptera | Limnephilidae | Limnephilus	1494
KRW11-05 2012	Arthropoda | Insecta | Trichoptera | Limnephilidae | Limnephilus | Limnephilus politus	3304
KRW11-05 2012	Arthropoda | Insecta | Trichoptera | Phryganeidae | Agrypnia | Agrypnia pagetana	12
KRW11-05 2012	Arthropoda | Malacostraca | Amphipoda | Gammaridae | Gammarus	20
KRW11-05 2012	Arthropoda | Malacostraca | Amphipoda | Gammaridae | Gammarus | Gammarus tigrinus	8782
KRW11-05 2012	Arthropoda | Malacostraca | Isopoda | Asellidae | Asellus	6055
KRW11-05 2012	Arthropoda | Malacostraca | Isopoda | Asellidae | Asellus | Asellus aquaticus	54618
KRW11-05 2012	Arthropoda | Malacostraca | Isopoda | Asellidae | Proasellus	1510
KRW11-05 2012	Arthropoda | Malacostraca | Mysida | Mysidae | Limnomysis	45
KRW11-05 2012	Arthropoda | Malacostraca | Mysida | Mysidae | Limnomysis | Limnomysis benedeni	598
KRW11-05 2012	Chordata | Actinopterygii | Cypriniformes | Cyprinidae | Abramis | Abramis brama	29
KRW11-05 2012	Mollusca | Gastropoda | Cycloneritimorpha | Neritidae | Theodoxus | Theodoxus fluviatilis	1655
KRW11-05 2012	Mollusca | Gastropoda | Hygrophila | Lymnaeidae | Radix	104
KRW11-05 2012	Mollusca | Gastropoda | Hygrophila | Lymnaeidae | Radix | Radix auricularia	1671
KRW11-05 2012	Mollusca | Gastropoda | Hygrophila | Lymnaeidae | Stagnicola	8694
KRW11-05 2012	Mollusca | Gastropoda | Hygrophila | Lymnaeidae | Stagnicola | Stagnicola fuscus / palustris	15
KRW11-05 2012	Mollusca | Gastropoda | Littorinimorpha | Bithyniidae | Bithynia	23338
KRW11-05 2012	UNIDENTIFIED	807
KRW13-01 2012	Annelida | Hirudinea | Arhynchobdellida | Erpobdellidae | Erpobdella	10867
KRW13-01 2012	Annelida | Hirudinea | Rhynchobdellida | Glossiphoniidae | Helobdella	9407
KRW13-01 2012	Annelida | Hirudinea | Rhynchobdellida | Glossiphoniidae | Helobdella | Helobdella stagnalis	22899
KRW13-01 2012	Annelida | Hirudinea | Rhynchobdellida | Piscicolidae | Piscicola	353
KRW13-01 2012	Annelida | Hirudinea | Rhynchobdellida | Piscicolidae | Piscicola | Piscicola borowieci / geometra / margaritae	22002
KRW13-01 2012	Arthropoda | Insecta | Coleoptera | Cantharidae | Silis | Silis ruficollis	49225
KRW13-01 2012	Arthropoda | Insecta | Coleoptera | Hydrophilidae | Enochrus | Enochrus testaceus	1149
KRW13-01 2012	Arthropoda | Insecta | Diptera	10855
KRW13-01 2012	Arthropoda | Insecta | Diptera | Chironomidae	298
KRW13-01 2012	Arthropoda | Insecta | Diptera | Chironomidae | Chironomus | Chironomus plumosus / tentans	4439
KRW13-01 2012	Arthropoda | Insecta | Diptera | Chironomidae | Glyptotendipes	2551
KRW13-01 2012	Arthropoda | Insecta | Diptera | Chironomidae | Glyptotendipes | Glyptotendipes pallens	40920
KRW13-01 2012	Arthropoda | Insecta | Diptera | Chironomidae | Glyptotendipes | Glyptotendipes paripes	1932
KRW13-01 2012	Arthropoda | Insecta | Diptera | Chironomidae | Parachironomus	22
KRW13-01 2012	Arthropoda | Insecta | Diptera | Chironomidae | Parachironomus | Parachironomus gracilior	22
KRW13-01 2012	Arthropoda | Insecta | Diptera | Chironomidae | Polypedilum | Polypedilum nubeculosum	73
KRW13-01 2012	Arthropoda | Insecta | Diptera | Chironomidae | Procladius | Procladius culiciformis	714
KRW13-01 2012	Arthropoda | Insecta | Hemiptera | Corixidae | Sigara	1397
KRW13-01 2012	Arthropoda | Insecta | Hemiptera | Corixidae | Sigara | Sigara striata	74350
KRW13-01 2012	Arthropoda | Insecta | Odonata | Coenagrionidae | Ischnura	103
KRW13-01 2012	Arthropoda | Insecta | Odonata | Coenagrionidae | Ischnura | Ischnura elegans	31325
KRW13-01 2012	Arthropoda | Insecta | Trichoptera | Phryganeidae | Agrypnia | Agrypnia pagetana	41104
KRW13-01 2012	Arthropoda | Malacostraca | Amphipoda | Gammaridae | Gammarus	31
KRW13-01 2012	Arthropoda | Malacostraca | Amphipoda | Gammaridae | Gammarus | Gammarus tigrinus	2460
KRW13-01 2012	Arthropoda | Malacostraca | Isopoda | Asellidae | Asellus	6577
KRW13-01 2012	Arthropoda | Malacostraca | Isopoda | Asellidae | Asellus | Asellus aquaticus	42448
KRW13-01 2012	Arthropoda | Malacostraca | Isopoda | Asellidae | Proasellus	2070
KRW13-01 2012	Arthropoda | Malacostraca | Isopoda | Asellidae | Proasellus | Proasellus coxalis	46
KRW13-01 2012	Arthropoda | Malacostraca | Mysida | Mysidae | Limnomysis	534
KRW13-01 2012	Arthropoda | Malacostraca | Mysida | Mysidae | Limnomysis | Limnomysis benedeni	2279
KRW13-01 2012	Arthropoda | Malacostraca | Mysida | Mysidae | Neomysis	3996
KRW13-01 2012	Arthropoda | Malacostraca | Mysida | Mysidae | Neomysis | Neomysis integer	9310
KRW13-01 2012	Chordata | Actinopterygii | Cypriniformes | Cyprinidae | Cyprinus | Cyprinus carpio	98
KRW13-01 2012	UNIDENTIFIED	3095
KRW13-06 2012	Annelida | Hirudinea | Arhynchobdellida | Erpobdellidae | Erpobdella	4064
KRW13-06 2012	Annelida | Hirudinea | Rhynchobdellida | Glossiphoniidae | Helobdella	18793
KRW13-06 2012	Annelida | Hirudinea | Rhynchobdellida | Glossiphoniidae | Helobdella | Helobdella stagnalis	14000
KRW13-06 2012	Annelida | Oligochaeta | Tubificida | Tubificidae	77
KRW13-06 2012	Annelida | Oligochaeta | Tubificida | Tubificidae | Tubifex	12
KRW13-06 2012	Arthropoda | Insecta | Diptera | Chironomidae	476
KRW13-06 2012	Arthropoda | Insecta | Diptera | Chironomidae | Chironomus | Chironomus pallidivittatus / tentans	95
KRW13-06 2012	Arthropoda | Insecta | Diptera | Chironomidae | Chironomus | Chironomus plumosus / tentans	1230
KRW13-06 2012	Arthropoda | Insecta | Diptera | Chironomidae | Glyptotendipes	11089
KRW13-06 2012	Arthropoda | Insecta | Diptera | Chironomidae | Glyptotendipes | Glyptotendipes pallens	58528
KRW13-06 2012	Arthropoda | Insecta | Diptera | Chironomidae | Glyptotendipes | Glyptotendipes paripes	22701
KRW13-06 2012	Arthropoda | Insecta | Trichoptera | Leptoceridae | Oecetis	49
KRW13-06 2012	Arthropoda | Insecta | Trichoptera | Leptoceridae | Oecetis | Oecetis ochracea	1070
KRW13-06 2012	Arthropoda | Insecta | Trichoptera | Phryganeidae | Agrypnia	288
KRW13-06 2012	Arthropoda | Insecta | Trichoptera | Phryganeidae | Agrypnia | Agrypnia pagetana	79725
KRW13-06 2012	Arthropoda | Malacostraca | Amphipoda | Gammaridae | Gammarus	149
KRW13-06 2012	Arthropoda | Malacostraca | Amphipoda | Gammaridae | Gammarus | Gammarus tigrinus	20073
KRW13-06 2012	Arthropoda | Malacostraca | Isopoda | Asellidae | Asellus	311
KRW13-06 2012	Arthropoda | Malacostraca | Isopoda | Asellidae | Asellus | Asellus aquaticus	2497
KRW13-06 2012	Arthropoda | Malacostraca | Isopoda | Asellidae | Proasellus	2842
KRW13-06 2012	Arthropoda | Malacostraca | Isopoda | Asellidae | Proasellus | Proasellus coxalis	65
KRW13-06 2012	Arthropoda | Malacostraca | Mysida | Mysidae | Limnomysis | Limnomysis benedeni	2593
KRW13-06 2012	Arthropoda | Malacostraca | Mysida | Mysidae | Neomysis	921
KRW13-06 2012	Arthropoda | Malacostraca | Mysida | Mysidae | Neomysis | Neomysis integer	4229
KRW13-06 2012	UNIDENTIFIED	1030
KRW18-04 2010	Annelida | Hirudinea | Arhynchobdellida | Erpobdellidae | Erpobdella	16699
KRW18-04 2010	Annelida | Hirudinea | Rhynchobdellida | Glossiphoniidae	7
KRW18-04 2010	Annelida | Hirudinea | Rhynchobdellida | Glossiphoniidae | Alboglossiphonia	2389
KRW18-04 2010	Annelida | Hirudinea | Rhynchobdellida | Glossiphoniidae | Helobdella	24450
KRW18-04 2010	Annelida | Hirudinea | Rhynchobdellida | Glossiphoniidae | Helobdella | Helobdella stagnalis	3595
KRW18-04 2010	Annelida | Oligochaeta | Lumbriculida | Lumbriculidae | Lumbriculus	6
KRW18-04 2010	Annelida | Oligochaeta | Lumbriculida | Lumbriculidae | Lumbriculus | Lumbriculus variegatus	32
KRW18-04 2010	Annelida | Oligochaeta | Tubificida | Naididae | Chaetogaster	4493
KRW18-04 2010	Annelida | Oligochaeta | Tubificida | Naididae | Nais	47
KRW18-04 2010	Annelida | Oligochaeta | Tubificida | Tubificidae | Aulodrilus | Aulodrilus pluriseta	18
KRW18-04 2010	Annelida | Oligochaeta | Tubificida | Tubificidae | Ilyodrilus | Ilyodrilus templetoni	71
KRW18-04 2010	Annelida | Oligochaeta | Tubificida | Tubificidae | Limnodrilus | Limnodrilus hoffmeisteri	42
KRW18-04 2010	Annelida | Oligochaeta | Tubificida | Tubificidae | Tubifex	16
KRW18-04 2010	Arthropoda | Insecta | Coleoptera | Dytiscidae | Hygrotus | Hygrotus inaequalis	81
KRW18-04 2010	Arthropoda | Insecta | Diptera | Ceratopogonidae | Bezzia	56648
KRW18-04 2010	Arthropoda | Insecta | Diptera | Chironomidae | Fleuria	12
KRW18-04 2010	Arthropoda | Insecta | Ephemeroptera | Baetidae | Cloeon | Cloeon dipterum	45
KRW18-04 2010	Arthropoda | Insecta | Hemiptera | Corixidae	18422
KRW18-04 2010	Arthropoda | Insecta | Hemiptera | Corixidae | Corixa	13
KRW18-04 2010	Arthropoda | Insecta | Hemiptera | Corixidae | Corixa | Corixa punctata	114
KRW18-04 2010	Arthropoda | Insecta | Hemiptera | Corixidae | Paracorixa	6904
KRW18-04 2010	Arthropoda | Insecta | Hemiptera | Corixidae | Paracorixa | Paracorixa concinna	23060
KRW18-04 2010	Arthropoda | Insecta | Hemiptera | Corixidae | Sigara	5129
KRW18-04 2010	Arthropoda | Insecta | Hemiptera | Corixidae | Sigara | Sigara falleni / iactans / longipalis	20035
KRW18-04 2010	Arthropoda | Insecta | Odonata | Coenagrionidae | Ischnura	2151
KRW18-04 2010	Arthropoda | Insecta | Odonata | Coenagrionidae | Ischnura | Ischnura elegans	6109
KRW18-04 2010	Arthropoda | Insecta | Odonata | Libellulidae | Orthetrum	1366
KRW18-04 2010	Arthropoda | Insecta | Odonata | Libellulidae | Orthetrum | Orthetrum cancellatum	56990
KRW18-04 2010	Arthropoda | Insecta | Trichoptera | Phryganeidae | Agrypnia | Agrypnia pagetana	94
KRW18-04 2010	Arthropoda | Malacostraca | Isopoda | Asellidae | Asellus	15689
KRW18-04 2010	Arthropoda | Malacostraca | Isopoda | Asellidae | Asellus | Asellus aquaticus	42720
KRW18-04 2010	Arthropoda | Malacostraca | Isopoda | Asellidae | Proasellus	1324
KRW18-04 2010	Arthropoda | Malacostraca | Isopoda | Asellidae | Proasellus | Proasellus meridianus	8709
KRW18-04 2010	Mollusca | Gastropoda | Allogastropoda | Valvatidae | Valvata | Valvata piscinalis	2498
KRW18-04 2010	Mollusca | Gastropoda | Hygrophila | Lymnaeidae | Lymnaea | Lymnaea stagnalis	7952
KRW18-04 2010	Mollusca | Gastropoda | Hygrophila | Lymnaeidae | Radix	1426
KRW18-04 2010	Mollusca | Gastropoda | Hygrophila | Lymnaeidae | Radix | Radix balthica	54517
KRW18-04 2010	Mollusca | Gastropoda | Hygrophila | Physidae | Physa	753
KRW18-04 2010	Mollusca | Gastropoda | Hygrophila | Planorbidae | Gyraulus	1378
KRW18-04 2010	Mollusca | Gastropoda | Hygrophila | Planorbidae | Gyraulus | Gyraulus albus	235
KRW18-04 2010	Mollusca | Gastropoda | Hygrophila | Planorbidae | Gyraulus | Gyraulus crista	829
KRW18-04 2010	Mollusca | Gastropoda | Hygrophila | Planorbidae | Hippeutis	280
KRW18-04 2010	Mollusca | Gastropoda | Hygrophila | Planorbidae | Hippeutis | Hippeutis complanatus	60
KRW18-04 2010	Mollusca | Gastropoda | Hygrophila | Planorbidae | Planorbarius	61
KRW18-04 2010	Mollusca | Gastropoda | Hygrophila | Planorbidae | Planorbarius | Planorbarius corneus	24919
KRW18-04 2010	Mollusca | Gastropoda | Hygrophila | Planorbidae | Planorbis	24
KRW18-04 2010	Mollusca | Gastropoda | Hygrophila | Planorbidae | Planorbis | Planorbis carinatus	35
KRW18-04 2010	Mollusca | Gastropoda | Littorinimorpha | Hydrobiidae | Potamopyrgus | Potamopyrgus antipodarum	138
KRW18-04 2010	UNIDENTIFIED	12141
KRW18-05 2012	Annelida | Hirudinea | Rhynchobdellida | Glossiphoniidae | Alboglossiphonia	330
KRW18-05 2012	Annelida | Hirudinea | Rhynchobdellida | Glossiphoniidae | Glossiphonia	2
KRW18-05 2012	Annelida | Hirudinea | Rhynchobdellida | Glossiphoniidae | Helobdella	78
KRW18-05 2012	Annelida | Hirudinea | Rhynchobdellida | Glossiphoniidae | Theromyzon	545
KRW18-05 2012	Annelida | Hirudinea | Rhynchobdellida | Glossiphoniidae | Theromyzon | Theromyzon tessulatum	12805
KRW18-05 2012	Annelida | Oligochaeta | Lumbriculida | Lumbriculidae | Lumbriculus | Lumbriculus variegatus	707
KRW18-05 2012	Annelida | Oligochaeta | Tubificida | Naididae | Ophidonais | Ophidonais serpentina	13
KRW18-05 2012	Annelida | Oligochaeta | Tubificida | Naididae | Stylaria | Stylaria lacustris	9
KRW18-05 2012	Annelida | Oligochaeta | Tubificida | Tubificidae	449
KRW18-05 2012	Annelida | Oligochaeta | Tubificida | Tubificidae | Limnodrilus | Limnodrilus hoffmeisteri	451
KRW18-05 2012	Annelida | Oligochaeta | Tubificida | Tubificidae | Tubifex	14958
KRW18-05 2012	Arthropoda | Arachnida | Trombidiformes | Eylaidae | Eylais	42
KRW18-05 2012	Arthropoda | Arachnida | Trombidiformes | Hydrachnidae | Hydrachna | Hydrachna conjecta	1385
KRW18-05 2012	Arthropoda | Arachnida | Trombidiformes | Hydrachnidae | Hydrachna | Hydrachna conjecta / cruenta	67
KRW18-05 2012	Arthropoda | Insecta | Coleoptera | Chrysomelidae | Galerucella | Galerucella nymphaeae	5
KRW18-05 2012	Arthropoda | Insecta | Coleoptera | Haliplidae | Haliplus | Haliplus ruficollis	4
KRW18-05 2012	Arthropoda | Insecta | Coleoptera | Hydrophilidae | Helophorus | Helophorus arvernicus / brevipalpis	6
KRW18-05 2012	Arthropoda | Insecta | Diptera	263
KRW18-05 2012	Arthropoda | Insecta | Diptera | Ceratopogonidae	1890
KRW18-05 2012	Arthropoda | Insecta | Diptera | Ceratopogonidae | Mallochohelea | Mallochohelea nitida	377
KRW18-05 2012	Arthropoda | Insecta | Diptera | Ceratopogonidae | Palpomyia	62
KRW18-05 2012	Arthropoda | Insecta | Diptera | Chironomidae | Ablabesmyia	2809
KRW18-05 2012	Arthropoda | Insecta | Diptera | Chironomidae | Ablabesmyia | Ablabesmyia monilis / cf phatta	22084
KRW18-05 2012	Arthropoda | Insecta | Diptera | Chironomidae | Clinotanypus	464
KRW18-05 2012	Arthropoda | Insecta | Diptera | Chironomidae | Clinotanypus | Clinotanypus nervosus	2702
KRW18-05 2012	Arthropoda | Insecta | Diptera | Chironomidae | Endochironomus | Endochironomus albipennis / tendens	80
KRW18-05 2012	Arthropoda | Insecta | Diptera | Chironomidae | Endochironomus | Endochironomus dispar gr.	58
KRW18-05 2012	Arthropoda | Insecta | Diptera | Chironomidae | Glyptotendipes	254
KRW18-05 2012	Arthropoda | Insecta | Diptera | Chironomidae | Monopelopia	716
KRW18-05 2012	Arthropoda | Insecta | Diptera | Chironomidae | Monopelopia | Monopelopia tenuicalcar	1695
KRW18-05 2012	Arthropoda | Insecta | Diptera | Chironomidae | Parachironomus	9322
KRW18-05 2012	Arthropoda | Insecta | Diptera | Chironomidae | Parachironomus | Parachironomus parilis	154
KRW18-05 2012	Arthropoda | Insecta | Diptera | Chironomidae | Polypedilum	195
KRW18-05 2012	Arthropoda | Insecta | Diptera | Chironomidae | Polypedilum | Polypedilum nubeculosum	3
KRW18-05 2012	Arthropoda | Insecta | Diptera | Chironomidae | Polypedilum | Polypedilum sordens	42
KRW18-05 2012	Arthropoda | Insecta | Diptera | Chironomidae | Procladius	1140
KRW18-05 2012	Arthropoda | Insecta | Diptera | Chironomidae | Procladius | Procladius cf flavifrons / lugens	118
KRW18-05 2012	Arthropoda | Insecta | Diptera | Chironomidae | Tanypus	226
KRW18-05 2012	Arthropoda | Insecta | Diptera | Chironomidae | Tanypus | Tanypus kraatzi	502
KRW18-05 2012	Arthropoda | Insecta | Diptera | Chironomidae | Xenopelopia	137
KRW18-05 2012	Arthropoda | Insecta | Diptera | Chironomidae | Xenopelopia | Xenopelopia nigricans	1423
KRW18-05 2012	Arthropoda | Insecta | Diptera | Limoniidae | Erioptera | Erioptera squalida	95
KRW18-05 2012	Arthropoda | Insecta | Diptera | Simuliidae | Simulium	129
KRW18-05 2012	Arthropoda | Insecta | Ephemeroptera | Baetidae | Cloeon	2356
KRW18-05 2012	Arthropoda | Insecta | Ephemeroptera | Baetidae | Cloeon | Cloeon dipterum	25667
KRW18-05 2012	Arthropoda | Insecta | Ephemeroptera | Caenidae | Caenis	262
KRW18-05 2012	Arthropoda | Insecta | Ephemeroptera | Caenidae | Caenis | Caenis robusta	10804
KRW18-05 2012	Arthropoda | Insecta | Hemiptera | Corixidae	50
KRW18-05 2012	Arthropoda | Insecta | Hemiptera | Corixidae | Callicorixa | Callicorixa praeusta	1336
KRW18-05 2012	Arthropoda | Insecta | Hemiptera | Corixidae | Callicorixa | Callicorixa producta	30
KRW18-05 2012	Arthropoda | Insecta | Hemiptera | Corixidae | Cymatia	20923
KRW18-05 2012	Arthropoda | Insecta | Hemiptera | Corixidae | Sigara | Sigara striata	47
KRW18-05 2012	Arthropoda | Insecta | Hemiptera | Notonectidae | Notonecta | Notonecta glauca / obliqua	22
KRW18-05 2012	Arthropoda | Insecta | Hemiptera | Pleidae | Plea | Plea minutissima	20
KRW18-05 2012	Arthropoda | Insecta | Megaloptera | Sialidae | Sialis | Sialis lutaria	168
KRW18-05 2012	Arthropoda | Insecta | Trichoptera | Leptoceridae | Triaenodes	746
KRW18-05 2012	Arthropoda | Insecta | Trichoptera | Leptoceridae | Triaenodes | Triaenodes bicolor	19739
KRW18-05 2012	Arthropoda | Insecta | Trichoptera | Polycentropodidae | Holocentropus	602
KRW18-05 2012	Arthropoda | Insecta | Trichoptera | Polycentropodidae | Holocentropus | Holocentropus picicornis	2877
KRW18-05 2012	Arthropoda | Malacostraca | Amphipoda | Gammaridae | Gammarus | Gammarus tigrinus	7
KRW18-05 2012	Arthropoda | Malacostraca | Isopoda | Asellidae | Asellus	11728
KRW18-05 2012	Arthropoda | Malacostraca | Isopoda | Asellidae | Asellus | Asellus aquaticus	53126
KRW18-05 2012	Bryozoa | Phylactolaemata | Plumatellida | Fredericellidae	18
KRW18-05 2012	Bryozoa | Phylactolaemata | Plumatellida | Plumatellidae | Plumatella	5
KRW18-05 2012	Chordata | Aves | Anseriformes | Anatidae | Anas	1225
KRW18-05 2012	Chordata | Aves | Anseriformes | Anatidae | Anser	18239
KRW18-05 2012	Mollusca | Bivalvia | Venerida | Sphaeriidae | Pisidium	3
KRW18-05 2012	Mollusca | Gastropoda | Allogastropoda | Valvatidae | Valvata | Valvata piscinalis	89
KRW18-05 2012	Mollusca | Gastropoda | Hygrophila | Lymnaeidae | Lymnaea | Lymnaea stagnalis	46
KRW18-05 2012	Mollusca | Gastropoda | Hygrophila | Lymnaeidae | Stagnicola | Stagnicola corvus	831
KRW18-05 2012	Mollusca | Gastropoda | Hygrophila | Lymnaeidae | Stagnicola | Stagnicola fuscus / palustris	135
KRW18-05 2012	Mollusca | Gastropoda | Hygrophila | Physidae | Physa	4890
KRW18-05 2012	Mollusca | Gastropoda | Hygrophila | Physidae | Physa | Physa fontinalis	4576
KRW18-05 2012	Mollusca | Gastropoda | Hygrophila | Planorbidae | Gyraulus | Gyraulus albus	1169
KRW18-05 2012	UNIDENTIFIED	4816
KRW19-02 2012	Annelida | Hirudinea | Arhynchobdellida | Erpobdellidae | Erpobdella	3571
KRW19-02 2012	Annelida | Hirudinea | Rhynchobdellida | Glossiphoniidae | Alboglossiphonia	1447
KRW19-02 2012	Annelida | Oligochaeta | Lumbriculida | Lumbriculidae | Lumbriculus	663
KRW19-02 2012	Annelida | Oligochaeta | Lumbriculida | Lumbriculidae | Lumbriculus | Lumbriculus variegatus	11936
KRW19-02 2012	Annelida | Oligochaeta | Tubificida | Naididae	131
KRW19-02 2012	Annelida | Oligochaeta | Tubificida | Naididae | Chaetogaster	280
KRW19-02 2012	Annelida | Oligochaeta | Tubificida | Naididae | Nais	77
KRW19-02 2012	Annelida | Oligochaeta | Tubificida | Naididae | Ophidonais | Ophidonais serpentina	23
KRW19-02 2012	Annelida | Oligochaeta | Tubificida | Naididae | Stylaria	1595
KRW19-02 2012	Annelida | Oligochaeta | Tubificida | Naididae | Stylaria | Stylaria lacustris	34061
KRW19-02 2012	Annelida | Oligochaeta | Tubificida | Tubificidae	170
KRW19-02 2012	Annelida | Oligochaeta | Tubificida | Tubificidae | Aulodrilus	391
KRW19-02 2012	Annelida | Oligochaeta | Tubificida | Tubificidae | Aulodrilus | Aulodrilus pluriseta	14147
KRW19-02 2012	Annelida | Oligochaeta | Tubificida | Tubificidae | Limnodrilus	17
KRW19-02 2012	Annelida | Oligochaeta | Tubificida | Tubificidae | Limnodrilus | Limnodrilus hoffmeisteri	833
KRW19-02 2012	Annelida | Oligochaeta | Tubificida | Tubificidae | Rhyacodrilus	5951
KRW19-02 2012	Arthropoda | Insecta | Diptera	152
KRW19-02 2012	Arthropoda | Insecta | Diptera | Ceratopogonidae	17843
KRW19-02 2012	Arthropoda | Insecta | Diptera | Ceratopogonidae | Bezzia	3222
KRW19-02 2012	Arthropoda | Insecta | Diptera | Ceratopogonidae | Palpomyia	22707
KRW19-02 2012	Arthropoda | Insecta | Diptera | Ceratopogonidae | Palpomyia | Palpomyia lineata	124
KRW19-02 2012	Arthropoda | Insecta | Diptera | Ceratopogonidae | Sphaeromias	1894
KRW19-02 2012	Arthropoda | Insecta | Diptera | Chironomidae | Ablabesmyia	64
KRW19-02 2012	Arthropoda | Insecta | Diptera | Chironomidae | Ablabesmyia | Ablabesmyia monilis / cf phatta	2901
KRW19-02 2012	Arthropoda | Insecta | Diptera | Chironomidae | Clinotanypus	7
KRW19-02 2012	Arthropoda | Insecta | Diptera | Chironomidae | Clinotanypus | Clinotanypus nervosus	328
KRW19-02 2012	Arthropoda | Insecta | Diptera | Chironomidae | Monopelopia | Monopelopia tenuicalcar	159
KRW19-02 2012	Arthropoda | Insecta | Diptera | Chironomidae | Polypedilum	2324
KRW19-02 2012	Arthropoda | Insecta | Diptera | Limoniidae | Pilaria	538
KRW19-02 2012	Arthropoda | Insecta | Diptera | Limoniidae | Pilaria | Pilaria scutellata	1895
KRW19-02 2012	Arthropoda | Insecta | Diptera | Ptychopteridae | Ptychoptera | Ptychoptera contaminata	32
KRW19-02 2012	Arthropoda | Insecta | Diptera | Simuliidae | Simulium	328
KRW19-02 2012	Arthropoda | Insecta | Ephemeroptera | Baetidae | Cloeon	1884
KRW19-02 2012	Arthropoda | Insecta | Ephemeroptera | Baetidae | Cloeon | Cloeon dipterum	49873
KRW19-02 2012	Arthropoda | Insecta | Ephemeroptera | Caenidae | Caenis | Caenis horaria	1240
KRW19-02 2012	Arthropoda | Insecta | Odonata | Coenagrionidae | Ischnura | Ischnura elegans	9
KRW19-02 2012	Arthropoda | Insecta | Trichoptera | Leptoceridae | Triaenodes | Triaenodes bicolor	16
KRW19-02 2012	Arthropoda | Insecta | Trichoptera | Polycentropodidae | Holocentropus | Holocentropus picicornis	732
KRW19-02 2012	Arthropoda | Malacostraca | Isopoda | Asellidae | Asellus	7471
KRW19-02 2012	Arthropoda | Malacostraca | Isopoda | Asellidae | Asellus | Asellus aquaticus	63508
KRW19-02 2012	Bryozoa | Phylactolaemata | Plumatellida | Fredericellidae	31
KRW19-02 2012	Mollusca | Gastropoda | Hygrophila | Lymnaeidae | Lymnaea	49
KRW19-02 2012	Mollusca | Gastropoda | Hygrophila | Lymnaeidae | Lymnaea | Lymnaea stagnalis	694
KRW19-02 2012	Mollusca | Gastropoda | Hygrophila | Physidae | Physa	16830
KRW19-02 2012	Mollusca | Gastropoda | Hygrophila | Physidae | Physa | Physa fontinalis	36757
KRW19-02 2012	Mollusca | Gastropoda | Hygrophila | Planorbidae | Anisus | Anisus vorticulus	205
KRW19-02 2012	Mollusca | Gastropoda | Hygrophila | Planorbidae | Gyraulus | Gyraulus albus	114
KRW19-02 2012	Mollusca | Gastropoda | Hygrophila | Planorbidae | Hippeutis	2209
KRW19-02 2012	Mollusca | Gastropoda | Hygrophila | Planorbidae | Hippeutis | Hippeutis complanatus	30
KRW19-02 2012	Mollusca | Gastropoda | Hygrophila | Planorbidae | Planorbis | Planorbis carinatus	235
KRW19-02 2012	UNIDENTIFIED	1692
KRW19-04 2012	Annelida | Hirudinea | Arhynchobdellida | Erpobdellidae | Erpobdella	120
KRW19-04 2012	Annelida | Hirudinea | Rhynchobdellida | Glossiphoniidae | Alboglossiphonia	201
KRW19-04 2012	Annelida | Hirudinea | Rhynchobdellida | Glossiphoniidae | Helobdella	2469
KRW19-04 2012	Annelida | Hirudinea | Rhynchobdellida | Glossiphoniidae | Helobdella | Helobdella stagnalis	1654
KRW19-04 2012	Annelida | Hirudinea | Rhynchobdellida | Glossiphoniidae | Theromyzon	67
KRW19-04 2012	Annelida | Hirudinea | Rhynchobdellida | Glossiphoniidae | Theromyzon | Theromyzon tessulatum	6296
KRW19-04 2012	Annelida | Oligochaeta | Lumbriculida | Lumbriculidae | Lumbriculus	528
KRW19-04 2012	Annelida | Oligochaeta | Tubificida | Naididae | Ophidonais	467
KRW19-04 2012	Annelida | Oligochaeta | Tubificida | Naididae | Ophidonais | Ophidonais serpentina	15849
KRW19-04 2012	Annelida | Oligochaeta | Tubificida | Naididae | Stylaria	25
KRW19-04 2012	Annelida | Oligochaeta | Tubificida | Naididae | Stylaria | Stylaria lacustris	582
KRW19-04 2012	Arthropoda | Insecta | Coleoptera | Haliplidae | Haliplus | Haliplus ruficollis	51
KRW19-04 2012	Arthropoda | Insecta | Coleoptera | Noteridae | Noterus | Noterus crassicornis	43
KRW19-04 2012	Arthropoda | Insecta | Coleoptera | Scirtidae | Scirtes | Scirtes hemisphaericus	677
KRW19-04 2012	Arthropoda | Insecta | Diptera	43
KRW19-04 2012	Arthropoda | Insecta | Diptera | Ceratopogonidae	81
KRW19-04 2012	Arthropoda | Insecta | Diptera | Ceratopogonidae | Palpomyia	345
KRW19-04 2012	Arthropoda | Insecta | Diptera | Chironomidae | Ablabesmyia	1726
KRW19-04 2012	Arthropoda | Insecta | Diptera | Chironomidae | Ablabesmyia | Ablabesmyia longistyla	309
KRW19-04 2012	Arthropoda | Insecta | Diptera | Chironomidae | Ablabesmyia | Ablabesmyia monilis / cf phatta	7695
KRW19-04 2012	Arthropoda | Insecta | Diptera | Chironomidae | Ablabesmyia | Ablabesmyia phatta	1280
KRW19-04 2012	Arthropoda | Insecta | Diptera | Chironomidae | Clinotanypus	655
KRW19-04 2012	Arthropoda | Insecta | Diptera | Chironomidae | Clinotanypus | Clinotanypus nervosus	5075
KRW19-04 2012	Arthropoda | Insecta | Diptera | Chironomidae | Guttipelopia | Guttipelopia guttipennis	41
KRW19-04 2012	Arthropoda | Insecta | Diptera | Chironomidae | Monopelopia	40
KRW19-04 2012	Arthropoda | Insecta | Diptera | Chironomidae | Monopelopia | Monopelopia tenuicalcar	84
KRW19-04 2012	Arthropoda | Insecta | Diptera | Chironomidae | Polypedilum	1281
KRW19-04 2012	Arthropoda | Insecta | Diptera | Chironomidae | Procladius	323
KRW19-04 2012	Arthropoda | Insecta | Diptera | Chironomidae | Procladius | Procladius culiciformis	2075
KRW19-04 2012	Arthropoda | Insecta | Diptera | Chironomidae | Tanypus	1532
KRW19-04 2012	Arthropoda | Insecta | Diptera | Chironomidae | Tanypus | Tanypus kraatzi	9604
KRW19-04 2012	Arthropoda | Insecta | Ephemeroptera | Baetidae | Cloeon	77
KRW19-04 2012	Arthropoda | Insecta | Ephemeroptera | Baetidae | Cloeon | Cloeon dipterum	989
KRW19-04 2012	Arthropoda | Insecta | Ephemeroptera | Caenidae | Caenis	86
KRW19-04 2012	Arthropoda | Insecta | Ephemeroptera | Caenidae | Caenis | Caenis horaria	5645
KRW19-04 2012	Arthropoda | Insecta | Ephemeroptera | Caenidae | Caenis | Caenis robusta	1454
KRW19-04 2012	Arthropoda | Insecta | Hemiptera | Corixidae	22
KRW19-04 2012	Arthropoda | Insecta | Hemiptera | Corixidae | Corixa | Corixa punctata	117
KRW19-04 2012	Arthropoda | Insecta | Hemiptera | Corixidae | Cymatia	6678
KRW19-04 2012	Arthropoda | Insecta | Hemiptera | Corixidae | Sigara	1915
KRW19-04 2012	Arthropoda | Insecta | Hemiptera | Corixidae | Sigara | Sigara falleni / iactans / longipalis	1728
KRW19-04 2012	Arthropoda | Insecta | Hemiptera | Corixidae | Sigara | Sigara striata	27083
KRW19-04 2012	Arthropoda | Insecta | Hemiptera | Notonectidae | Notonecta | Notonecta glauca / obliqua	28
KRW19-04 2012	Arthropoda | Insecta | Hemiptera | Pleidae | Plea | Plea minutissima	381
KRW19-04 2012	Arthropoda | Insecta | Lepidoptera | Crambidae | Cataclysta	1767
KRW19-04 2012	Arthropoda | Insecta | Lepidoptera | Crambidae | Cataclysta | Cataclysta lemnata	6625
KRW19-04 2012	Arthropoda | Insecta | Odonata	10
KRW19-04 2012	Arthropoda | Insecta | Odonata | Coenagrionidae | Erythromma	1313
KRW19-04 2012	Arthropoda | Insecta | Odonata | Coenagrionidae | Erythromma | Erythromma najas	23542
KRW19-04 2012	Arthropoda | Insecta | Odonata | Coenagrionidae | Ischnura | Ischnura elegans	27
KRW19-04 2012	Arthropoda | Insecta | Trichoptera | Leptoceridae | Triaenodes	1964
KRW19-04 2012	Arthropoda | Insecta | Trichoptera | Leptoceridae | Triaenodes | Triaenodes bicolor	25642
KRW19-04 2012	Arthropoda | Insecta | Trichoptera | Limnephilidae | Limnephilus | Limnephilus nigriceps	19
KRW19-04 2012	Arthropoda | Malacostraca | Amphipoda | Gammaridae | Gammarus | Gammarus tigrinus	6
KRW19-04 2012	Arthropoda | Malacostraca | Decapoda | Cambaridae | Procambarus	149
KRW19-04 2012	Arthropoda | Malacostraca | Isopoda | Asellidae | Asellus	5145
KRW19-04 2012	Arthropoda | Malacostraca | Isopoda | Asellidae | Asellus | Asellus aquaticus	43731
KRW19-04 2012	Chordata | Aves | Anseriformes | Anatidae | Anas	12281
KRW19-04 2012	UNIDENTIFIED	407
KRW19-05 2010	Annelida | Hirudinea | Arhynchobdellida | Erpobdellidae | Erpobdella	69
KRW19-05 2010	Annelida | Hirudinea | Rhynchobdellida | Glossiphoniidae	28
KRW19-05 2010	Annelida | Hirudinea | Rhynchobdellida | Glossiphoniidae | Alboglossiphonia	8550
KRW19-05 2010	Annelida | Hirudinea | Rhynchobdellida | Glossiphoniidae | Helobdella	42987
KRW19-05 2010	Annelida | Hirudinea | Rhynchobdellida | Piscicolidae | Piscicola | Piscicola borowieci / geometra / margaritae	1657
KRW19-05 2010	Annelida | Oligochaeta | Tubificida | Naididae | Dero	30
KRW19-05 2010	Annelida | Oligochaeta | Tubificida | Naididae | Nais	58
KRW19-05 2010	Annelida | Oligochaeta | Tubificida | Naididae | Nais | Nais christinae / variabilis	7
KRW19-05 2010	Annelida | Oligochaeta | Tubificida | Naididae | Stylaria | Stylaria lacustris	228
KRW19-05 2010	Annelida | Oligochaeta | Tubificida | Tubificidae	57
KRW19-05 2010	Annelida | Oligochaeta | Tubificida | Tubificidae | Potamothrix	6
KRW19-05 2010	Annelida | Oligochaeta | Tubificida | Tubificidae | Potamothrix | Potamothrix heuscheri	102
KRW19-05 2010	Annelida | Oligochaeta | Tubificida | Tubificidae | Tubifex	54
KRW19-05 2010	Arthropoda | Insecta | Coleoptera | Haliplidae | Haliplus | Haliplus ruficollis	7
KRW19-05 2010	Arthropoda | Insecta | Coleoptera | Noteridae | Noterus | Noterus crassicornis	52
KRW19-05 2010	Arthropoda | Insecta | Diptera | Chironomidae	805
KRW19-05 2010	Arthropoda | Insecta | Diptera | Chironomidae | Ablabesmyia	8531
KRW19-05 2010	Arthropoda | Insecta | Diptera | Chironomidae | Ablabesmyia | Ablabesmyia longistyla	11722
KRW19-05 2010	Arthropoda | Insecta | Diptera | Chironomidae | Ablabesmyia | Ablabesmyia monilis	544
KRW19-05 2010	Arthropoda | Insecta | Diptera | Chironomidae | Ablabesmyia | Ablabesmyia phatta	140
KRW19-05 2010	Arthropoda | Insecta | Diptera | Chironomidae | Chironomus	105
KRW19-05 2010	Arthropoda | Insecta | Diptera | Chironomidae | Chironomus | Chironomus cingulatus / commutatus	3598
KRW19-05 2010	Arthropoda | Insecta | Diptera | Chironomidae | Clinotanypus	36
KRW19-05 2010	Arthropoda | Insecta | Diptera | Chironomidae | Clinotanypus | Clinotanypus nervosus	194
KRW19-05 2010	Arthropoda | Insecta | Diptera | Chironomidae | Cricotopus | Cricotopus sylvestris	271
KRW19-05 2010	Arthropoda | Insecta | Diptera | Chironomidae | Endochironomus	80
KRW19-05 2010	Arthropoda | Insecta | Diptera | Chironomidae | Endochironomus | Endochironomus albipennis / tendens	1242
KRW19-05 2010	Arthropoda | Insecta | Diptera | Chironomidae | Glyptotendipes	1054
KRW19-05 2010	Arthropoda | Insecta | Diptera | Chironomidae | Glyptotendipes | Glyptotendipes pallens	1972
KRW19-05 2010	Arthropoda | Insecta | Diptera | Chironomidae | Glyptotendipes | Glyptotendipes paripes	2839
KRW19-05 2010	Arthropoda | Insecta | Diptera | Chironomidae | Parachironomus	607
KRW19-05 2010	Arthropoda | Insecta | Diptera | Chironomidae | Parachironomus | Parachironomus gracilior	2802
KRW19-05 2010	Arthropoda | Insecta | Diptera | Chironomidae | Polypedilum	228
KRW19-05 2010	Arthropoda | Insecta | Diptera | Chironomidae | Polypedilum | Polypedilum nubeculosum	2758
KRW19-05 2010	Arthropoda | Insecta | Diptera | Chironomidae | Polypedilum | Polypedilum sordens	376
KRW19-05 2010	Arthropoda | Insecta | Diptera | Chironomidae | Procladius	204
KRW19-05 2010	Arthropoda | Insecta | Diptera | Chironomidae | Procladius | Procladius culiciformis	2257
KRW19-05 2010	Arthropoda | Insecta | Diptera | Chironomidae | Psectrotanypus | Psectrotanypus varius	71
KRW19-05 2010	Arthropoda | Insecta | Diptera | Chironomidae | Tanypus	225
KRW19-05 2010	Arthropoda | Insecta | Diptera | Chironomidae | Tanypus | Tanypus kraatzi	852
KRW19-05 2010	Arthropoda | Insecta | Diptera | Limoniidae | Helius | Helius pallirostris	156
KRW19-05 2010	Arthropoda | Insecta | Ephemeroptera | Baetidae | Cloeon	87
KRW19-05 2010	Arthropoda | Insecta | Ephemeroptera | Baetidae | Cloeon | Cloeon dipterum	19400
KRW19-05 2010	Arthropoda | Insecta | Ephemeroptera | Caenidae | Caenis	78
KRW19-05 2010	Arthropoda | Insecta | Ephemeroptera | Caenidae | Caenis | Caenis horaria	7329
KRW19-05 2010	Arthropoda | Insecta | Ephemeroptera | Caenidae | Caenis | Caenis robusta	971
KRW19-05 2010	Arthropoda | Insecta | Hemiptera | Corixidae	46
KRW19-05 2010	Arthropoda | Insecta | Hemiptera | Corixidae | Cymatia	27336
KRW19-05 2010	Arthropoda | Insecta | Hemiptera | Corixidae | Sigara	20
KRW19-05 2010	Arthropoda | Insecta | Hemiptera | Corixidae | Sigara | Sigara falleni / iactans / longipalis	1517
KRW19-05 2010	Arthropoda | Insecta | Hemiptera | Gerridae | Gerris	5
KRW19-05 2010	Arthropoda | Insecta | Hemiptera | Gerridae | Gerris | Gerris argentatus	224
KRW19-05 2010	Arthropoda | Insecta | Lepidoptera | Crambidae | Donacaula | Donacaula forficella	211
KRW19-05 2010	Arthropoda | Insecta | Megaloptera | Sialidae | Sialis | Sialis lutaria	376
KRW19-05 2010	Arthropoda | Insecta | Odonata | Coenagrionidae	21
KRW19-05 2010	Arthropoda | Insecta | Odonata | Coenagrionidae | Ischnura	148
KRW19-05 2010	Arthropoda | Insecta | Odonata | Coenagrionidae | Ischnura | Ischnura elegans	19300
KRW19-05 2010	Arthropoda | Insecta | Trichoptera | Leptoceridae | Mystacides | Mystacides longicornis	7
KRW19-05 2010	Arthropoda | Insecta | Trichoptera | Leptoceridae | Oecetis | Oecetis furva	139
KRW19-05 2010	Arthropoda | Insecta | Trichoptera | Leptoceridae | Oecetis | Oecetis lacustris	15
KRW19-05 2010	Arthropoda | Insecta | Trichoptera | Polycentropodidae | Cyrnus | Cyrnus flavidus / trimaculatus	9
KRW19-05 2010	Arthropoda | Insecta | Trichoptera | Polycentropodidae | Holocentropus | Holocentropus picicornis	778
KRW19-05 2010	Arthropoda | Malacostraca | Amphipoda | Gammaridae | Gammarus | Gammarus pulex	100
KRW19-05 2010	Arthropoda | Malacostraca | Amphipoda | Gammaridae | Gammarus | Gammarus tigrinus	189
KRW19-05 2010	Arthropoda | Malacostraca | Isopoda | Asellidae	250
KRW19-05 2010	Arthropoda | Malacostraca | Isopoda | Asellidae | Asellus	4437
KRW19-05 2010	Arthropoda | Malacostraca | Isopoda | Asellidae | Asellus | Asellus aquaticus	47590
KRW19-05 2010	Arthropoda | Malacostraca | Isopoda | Asellidae | Proasellus	2188
KRW19-05 2010	Arthropoda | Malacostraca | Isopoda | Asellidae | Proasellus | Proasellus coxalis	16288
KRW19-05 2010	Arthropoda | Malacostraca | Mysida | Mysidae | Limnomysis | Limnomysis benedeni	2359
KRW19-05 2010	Chordata | Actinopterygii | Cypriniformes | Cyprinidae | Abramis | Abramis brama	25
KRW19-05 2010	UNIDENTIFIED	4782
KRW19-06 2012	Annelida | Hirudinea | Arhynchobdellida | Erpobdellidae | Erpobdella	3902
KRW19-06 2012	Annelida | Hirudinea | Arhynchobdellida | Erpobdellidae | Erpobdella | Erpobdella testacea	1407
KRW19-06 2012	Annelida | Hirudinea | Rhynchobdellida | Glossiphoniidae | Alboglossiphonia	178
KRW19-06 2012	Annelida | Hirudinea | Rhynchobdellida | Glossiphoniidae | Helobdella	28463
KRW19-06 2012	Annelida | Hirudinea | Rhynchobdellida | Glossiphoniidae | Helobdella | Helobdella stagnalis	16
KRW19-06 2012	Annelida | Oligochaeta | Lumbriculida | Lumbriculidae | Lumbriculus	10
KRW19-06 2012	Annelida | Oligochaeta | Tubificida | Naididae | Chaetogaster	11
KRW19-06 2012	Annelida | Oligochaeta | Tubificida | Naididae | Dero	32
KRW19-06 2012	Annelida | Oligochaeta | Tubificida | Naididae | Nais	194
KRW19-06 2012	Annelida | Oligochaeta | Tubificida | Naididae | Nais | Nais communis	4
KRW19-06 2012	Annelida | Oligochaeta | Tubificida | Naididae | Stylaria	15
KRW19-06 2012	Annelida | Oligochaeta | Tubificida | Naididae | Stylaria | Stylaria lacustris	673
KRW19-06 2012	Annelida | Oligochaeta | Tubificida | Tubificidae | Aulodrilus	83
KRW19-06 2012	Annelida | Oligochaeta | Tubificida | Tubificidae | Aulodrilus | Aulodrilus pluriseta	1730
KRW19-06 2012	Annelida | Oligochaeta | Tubificida | Tubificidae | Limnodrilus | Limnodrilus hoffmeisteri	291
KRW19-06 2012	Annelida | Oligochaeta | Tubificida | Tubificidae | Potamothrix | Potamothrix bavaricus	67
KRW19-06 2012	Annelida | Oligochaeta | Tubificida | Tubificidae | Potamothrix | Potamothrix heuscheri	39
KRW19-06 2012	Annelida | Oligochaeta | Tubificida | Tubificidae | Tubifex	51
KRW19-06 2012	Arthropoda | Arachnida | Trombidiformes | Pionidae | Tiphys	48
KRW19-06 2012	Arthropoda | Arachnida | Trombidiformes | Pionidae | Tiphys | Tiphys ornatus	2230
KRW19-06 2012	Arthropoda | Insecta | Coleoptera | Dytiscidae | Hydroporus	31
KRW19-06 2012	Arthropoda | Insecta | Coleoptera | Dytiscidae | Hydroporus | Hydroporus palustris	192
KRW19-06 2012	Arthropoda | Insecta | Coleoptera | Hydrophilidae | Helophorus | Helophorus arvernicus / brevipalpis	33
KRW19-06 2012	Arthropoda | Insecta | Coleoptera | Noteridae | Noterus	11618
KRW19-06 2012	Arthropoda | Insecta | Coleoptera | Noteridae | Noterus | Noterus clavicornis	1550
KRW19-06 2012	Arthropoda | Insecta | Coleoptera | Noteridae | Noterus | Noterus crassicornis	28255
KRW19-06 2012	Arthropoda | Insecta | Diptera | Ceratopogonidae | Bezzia	319
KRW19-06 2012	Arthropoda | Insecta | Diptera | Ceratopogonidae | Palpomyia	1900
KRW19-06 2012	Arthropoda | Insecta | Diptera | Chironomidae	517
KRW19-06 2012	Arthropoda | Insecta | Diptera | Chironomidae | Acricotopus	108
KRW19-06 2012	Arthropoda | Insecta | Diptera | Chironomidae | Acricotopus | Acricotopus lucens	2624
KRW19-06 2012	Arthropoda | Insecta | Diptera | Chironomidae | Clinotanypus	177
KRW19-06 2012	Arthropoda | Insecta | Diptera | Chironomidae | Clinotanypus | Clinotanypus nervosus	838
KRW19-06 2012	Arthropoda | Insecta | Diptera | Chironomidae | Endochironomus	657
KRW19-06 2012	Arthropoda | Insecta | Diptera | Chironomidae | Endochironomus | Endochironomus tendens	441
KRW19-06 2012	Arthropoda | Insecta | Diptera | Chironomidae | Glyptotendipes	746
KRW19-06 2012	Arthropoda | Insecta | Diptera | Chironomidae | Glyptotendipes | Glyptotendipes cauliginellus	252
KRW19-06 2012	Arthropoda | Insecta | Diptera | Chironomidae | Parachironomus | Parachironomus gracilior	339
KRW19-06 2012	Arthropoda | Insecta | Diptera | Chironomidae | Procladius	47
KRW19-06 2012	Arthropoda | Insecta | Diptera | Chironomidae | Procladius | Procladius choreus	1036
KRW19-06 2012	Arthropoda | Insecta | Diptera | Chironomidae | Psectrotanypus	336
KRW19-06 2012	Arthropoda | Insecta | Diptera | Chironomidae | Psectrotanypus | Psectrotanypus varius	3255
KRW19-06 2012	Arthropoda | Insecta | Diptera | Chironomidae | Tanypus	828
KRW19-06 2012	Arthropoda | Insecta | Diptera | Chironomidae | Tanypus | Tanypus kraatzi	16169
KRW19-06 2012	Arthropoda | Insecta | Diptera | Chironomidae | Tanytarsus | Tanytarsus usmaensis	33
KRW19-06 2012	Arthropoda | Insecta | Diptera | Limoniidae | Pilaria	738
KRW19-06 2012	Arthropoda | Insecta | Diptera | Limoniidae | Pilaria | Pilaria scutellata	3245
KRW19-06 2012	Arthropoda | Insecta | Diptera | Stratiomyidae | Oplodontha	27
KRW19-06 2012	Arthropoda | Insecta | Diptera | Stratiomyidae | Oplodontha | Oplodontha viridula	683
KRW19-06 2012	Arthropoda | Insecta | Ephemeroptera | Caenidae | Caenis	633
KRW19-06 2012	Arthropoda | Insecta | Ephemeroptera | Caenidae | Caenis | Caenis robusta	4662
KRW19-06 2012	Arthropoda | Insecta | Hemiptera | Corixidae | Hesperocorixa	8209
KRW19-06 2012	Arthropoda | Insecta | Hemiptera | Corixidae | Hesperocorixa | Hesperocorixa linnaei	341
KRW19-06 2012	Arthropoda | Insecta | Hemiptera | Notonectidae | Notonecta | Notonecta glauca / obliqua	688
KRW19-06 2012	Arthropoda | Insecta | Lepidoptera | Crambidae | Cataclysta	403
KRW19-06 2012	Arthropoda | Insecta | Lepidoptera | Crambidae | Cataclysta | Cataclysta lemnata	790
KRW19-06 2012	Arthropoda | Insecta | Lepidoptera | Crambidae | Donacaula	2228
KRW19-06 2012	Arthropoda | Insecta | Lepidoptera | Crambidae | Donacaula | Donacaula forficella	25165
KRW19-06 2012	Arthropoda | Insecta | Megaloptera | Sialidae | Sialis | Sialis lutaria	414
KRW19-06 2012	Arthropoda | Insecta | Trichoptera | Leptoceridae | Triaenodes	1808
KRW19-06 2012	Arthropoda | Insecta | Trichoptera | Leptoceridae | Triaenodes | Triaenodes bicolor	25722
KRW19-06 2012	Arthropoda | Insecta | Trichoptera | Polycentropodidae | Holocentropus | Holocentropus picicornis	9
KRW19-06 2012	Arthropoda | Malacostraca | Isopoda | Asellidae | Asellus	5041
KRW19-06 2012	Arthropoda | Malacostraca | Isopoda | Asellidae | Asellus | Asellus aquaticus	44761
KRW19-06 2012	UNIDENTIFIED	396
KRW20-16 2010	Annelida | Hirudinea | Rhynchobdellida | Piscicolidae | Piscicola	51594
KRW20-16 2010	Annelida | Oligochaeta | Tubificida | Naididae | Nais	15
KRW20-16 2010	Arthropoda | Insecta | Diptera	3356
KRW20-16 2010	Arthropoda | Insecta | Diptera | Chironomidae	2478
KRW20-16 2010	Arthropoda | Insecta | Diptera | Chironomidae | Ablabesmyia	4388
KRW20-16 2010	Arthropoda | Insecta | Diptera | Chironomidae | Ablabesmyia | Ablabesmyia longistyla	17859
KRW20-16 2010	Arthropoda | Insecta | Diptera | Chironomidae | Chironomus | Chironomus cingulatus / commutatus	146
KRW20-16 2010	Arthropoda | Insecta | Diptera | Chironomidae | Cryptochironomus	15
KRW20-16 2010	Arthropoda | Insecta | Diptera | Chironomidae | Endochironomus	482
KRW20-16 2010	Arthropoda | Insecta | Diptera | Chironomidae | Endochironomus | Endochironomus albipennis / tendens	5788
KRW20-16 2010	Arthropoda | Insecta | Diptera | Chironomidae | Glyptotendipes	1862
KRW20-16 2010	Arthropoda | Insecta | Diptera | Chironomidae | Glyptotendipes | Glyptotendipes paripes	10528
KRW20-16 2010	Arthropoda | Insecta | Diptera | Chironomidae | Procladius	1773
KRW20-16 2010	Arthropoda | Insecta | Diptera | Chironomidae | Procladius | Procladius culiciformis	1663
KRW20-16 2010	Arthropoda | Insecta | Diptera | Chironomidae | Tanypus	328
KRW20-16 2010	Arthropoda | Insecta | Diptera | Chironomidae | Tanypus | Tanypus kraatzi	916
KRW20-16 2010	Arthropoda | Insecta | Ephemeroptera | Caenidae | Caenis	668
KRW20-16 2010	Arthropoda | Insecta | Ephemeroptera | Caenidae | Caenis | Caenis horaria	13041
KRW20-16 2010	Arthropoda | Insecta | Ephemeroptera | Caenidae | Caenis | Caenis robusta	4912
KRW20-16 2010	Arthropoda | Insecta | Hemiptera | Micronectidae | Micronecta	1557
KRW20-16 2010	Arthropoda | Insecta | Hemiptera | Micronectidae | Micronecta | Micronecta griseola / minutissima	64
KRW20-16 2010	Arthropoda | Insecta | Hemiptera | Micronectidae | Micronecta | Micronecta scholtzi	90703
KRW20-16 2010	Arthropoda | Insecta | Hemiptera | Naucoridae | Ilyocoris	120
KRW20-16 2010	Arthropoda | Insecta | Megaloptera | Sialidae | Sialis | Sialis lutaria	229
KRW20-16 2010	Arthropoda | Insecta | Odonata | Coenagrionidae | Ischnura	18
KRW20-16 2010	Arthropoda | Insecta | Odonata | Coenagrionidae | Ischnura | Ischnura elegans	1567
KRW20-16 2010	Arthropoda | Insecta | Trichoptera | Leptoceridae | Athripsodes | Athripsodes aterrimus	13267
KRW20-16 2010	Arthropoda | Insecta | Trichoptera | Leptoceridae | Mystacides | Mystacides longicornis	389
KRW20-16 2010	Arthropoda | Insecta | Trichoptera | Leptoceridae | Oecetis | Oecetis furva	50
KRW20-16 2010	Arthropoda | Insecta | Trichoptera | Leptoceridae | Oecetis | Oecetis lacustris	638
KRW20-16 2010	Arthropoda | Insecta | Trichoptera | Limnephilidae | Anabolia	70
KRW20-16 2010	Arthropoda | Insecta | Trichoptera | Limnephilidae | Anabolia | Anabolia nervosa	7711
KRW20-16 2010	Arthropoda | Insecta | Trichoptera | Limnephilidae | Limnephilus | Limnephilus nigriceps	304
KRW20-16 2010	Arthropoda | Insecta | Trichoptera | Molannidae | Molanna | Molanna angustata	744
KRW20-16 2010	Arthropoda | Insecta | Trichoptera | Phryganeidae | Agrypnia | Agrypnia pagetana	828
KRW20-16 2010	Arthropoda | Insecta | Trichoptera | Phryganeidae | Phryganea	25
KRW20-16 2010	Arthropoda | Insecta | Trichoptera | Phryganeidae | Phryganea | Phryganea bipunctata	13619
KRW20-16 2010	Arthropoda | Insecta | Trichoptera | Polycentropodidae | Cyrnus | Cyrnus flavidus / trimaculatus	387
KRW20-16 2010	Arthropoda | Malacostraca | Amphipoda | Gammaridae | Gammarus	129
KRW20-16 2010	Arthropoda | Malacostraca | Amphipoda | Gammaridae | Gammarus | Gammarus tigrinus	19855
KRW20-16 2010	Arthropoda | Malacostraca | Isopoda | Asellidae | Asellus	6210
KRW20-16 2010	Arthropoda | Malacostraca | Isopoda | Asellidae | Asellus | Asellus aquaticus	39990
KRW20-16 2010	Arthropoda | Malacostraca | Isopoda | Asellidae | Proasellus	147
KRW20-16 2010	Arthropoda | Malacostraca | Isopoda | Asellidae | Proasellus | Proasellus coxalis	553
KRW20-16 2010	Arthropoda | Malacostraca | Mysida | Mysidae | Limnomysis	46
KRW20-16 2010	Arthropoda | Malacostraca | Mysida | Mysidae | Limnomysis | Limnomysis benedeni	540
KRW20-16 2010	Mollusca | Gastropoda | Architaenioglossa | Viviparidae | Viviparus	24
KRW20-16 2010	UNIDENTIFIED	11283
KRW20-22 2010	Annelida | Oligochaeta | Tubificida | Naididae | Chaetogaster	67
KRW20-22 2010	Annelida | Oligochaeta | Tubificida | Tubificidae | Potamothrix | Potamothrix heuscheri	29
KRW20-22 2010	Arthropoda | Insecta | Coleoptera | Gyrinidae | Gyrinus	760
KRW20-22 2010	Arthropoda | Insecta | Coleoptera | Gyrinidae | Gyrinus | Gyrinus marinus	58856
KRW20-22 2010	Arthropoda | Insecta | Diptera	41
KRW20-22 2010	Arthropoda | Insecta | Diptera | Chaoboridae | Chaoborus	6
KRW20-22 2010	Arthropoda | Insecta | Diptera | Chaoboridae | Chaoborus | Chaoborus flavicans	77
KRW20-22 2010	Arthropoda | Insecta | Diptera | Chironomidae	1223
KRW20-22 2010	Arthropoda | Insecta | Diptera | Chironomidae | Ablabesmyia | Ablabesmyia monilis	128
KRW20-22 2010	Arthropoda | Insecta | Diptera | Chironomidae | Chironomus	172
KRW20-22 2010	Arthropoda | Insecta | Diptera | Chironomidae | Chironomus | Chironomus nudiventris	512
KRW20-22 2010	Arthropoda | Insecta | Diptera | Chironomidae | Cladotanytarsus	229
KRW20-22 2010	Arthropoda | Insecta | Diptera | Chironomidae | Cladotanytarsus | Cladotanytarsus atridorsum	82
KRW20-22 2010	Arthropoda | Insecta | Diptera | Chironomidae | Cladotanytarsus | Cladotanytarsus lepidocalcar / wexionensis	116
KRW20-22 2010	Arthropoda | Insecta | Diptera | Chironomidae | Endochironomus	64
KRW20-22 2010	Arthropoda | Insecta | Diptera | Chironomidae | Endochironomus | Endochironomus albipennis / tendens	1404
KRW20-22 2010	Arthropoda | Insecta | Diptera | Chironomidae | Glyptotendipes	18
KRW20-22 2010	Arthropoda | Insecta | Diptera | Chironomidae | Glyptotendipes | Glyptotendipes paripes	24
KRW20-22 2010	Arthropoda | Insecta | Diptera | Chironomidae | Parachironomus	3926
KRW20-22 2010	Arthropoda | Insecta | Diptera | Chironomidae | Parachironomus | Parachironomus gracilior	14361
KRW20-22 2010	Arthropoda | Insecta | Diptera | Chironomidae | Procladius	118
KRW20-22 2010	Arthropoda | Insecta | Diptera | Chironomidae | Procladius | Procladius rufovittatus	177
KRW20-22 2010	Arthropoda | Insecta | Diptera | Chironomidae | Procladius | Procladius signatus	2575
KRW20-22 2010	Arthropoda | Insecta | Diptera | Chironomidae | Tanytarsus	6828
KRW20-22 2010	Arthropoda | Insecta | Diptera | Chironomidae | Tanytarsus | Tanytarsus lestagei	34
KRW20-22 2010	Arthropoda | Insecta | Diptera | Chironomidae | Tanytarsus | Tanytarsus occultus	9793
KRW20-22 2010	Arthropoda | Insecta | Ephemeroptera | Caenidae | Caenis	2158
KRW20-22 2010	Arthropoda | Insecta | Ephemeroptera | Caenidae | Caenis | Caenis horaria	57265
KRW20-22 2010	Arthropoda | Insecta | Trichoptera | Leptoceridae | Triaenodes	32
KRW20-22 2010	Arthropoda | Insecta | Trichoptera | Leptoceridae | Triaenodes | Triaenodes bicolor	13631
KRW20-22 2010	Cnidaria | Hydrozoa | Capitata | Hydridae | Hydra	22
KRW20-22 2010	Mollusca | Gastropoda | Allogastropoda | Valvatidae | Valvata | Valvata piscinalis	10765
KRW20-22 2010	Mollusca | Gastropoda | Hygrophila | Planorbidae | Anisus | Anisus vortex	4502
KRW20-22 2010	UNIDENTIFIED	1769
KRW28-05 2010	Annelida | Hirudinea | Arhynchobdellida | Erpobdellidae | Erpobdella	35747
KRW28-05 2010	Annelida | Hirudinea | Rhynchobdellida | Glossiphoniidae	10
KRW28-05 2010	Annelida | Hirudinea | Rhynchobdellida | Glossiphoniidae | Alboglossiphonia	4476
KRW28-05 2010	Annelida | Hirudinea | Rhynchobdellida | Glossiphoniidae | Helobdella	2320
KRW28-05 2010	Annelida | Hirudinea | Rhynchobdellida | Glossiphoniidae | Helobdella | Helobdella stagnalis	428
KRW28-05 2010	Annelida | Hirudinea | Rhynchobdellida | Glossiphoniidae | Theromyzon | Theromyzon tessulatum	8
KRW28-05 2010	Annelida | Oligochaeta | Tubificida | Naididae | Chaetogaster	841
KRW28-05 2010	Annelida | Oligochaeta | Tubificida | Naididae | Nais	7
KRW28-05 2010	Annelida | Oligochaeta | Tubificida | Naididae | Stylaria	74
KRW28-05 2010	Annelida | Oligochaeta | Tubificida | Naididae | Stylaria | Stylaria lacustris	170
KRW28-05 2010	Annelida | Oligochaeta | Tubificida | Tubificidae	1265
KRW28-05 2010	Arthropoda | Insecta | Coleoptera | Hydrophilidae | Enochrus | Enochrus testaceus	12
KRW28-05 2010	Arthropoda | Insecta | Diptera | Ceratopogonidae | Palpomyia	16115
KRW28-05 2010	Arthropoda | Insecta | Diptera | Chironomidae	919
KRW28-05 2010	Arthropoda | Insecta | Diptera | Chironomidae | Chironomus | Chironomus plumosus	118
KRW28-05 2010	Arthropoda | Insecta | Diptera | Chironomidae | Chironomus | Chironomus plumosus / tentans	63741
KRW28-05 2010	Arthropoda | Insecta | Diptera | Chironomidae | Endochironomus	434
KRW28-05 2010	Arthropoda | Insecta | Diptera | Chironomidae | Endochironomus | Endochironomus tendens	7567
KRW28-05 2010	Arthropoda | Insecta | Diptera | Chironomidae | Glyptotendipes | Glyptotendipes pallens	2
KRW28-05 2010	Arthropoda | Insecta | Ephemeroptera | Baetidae | Cloeon	233
KRW28-05 2010	Arthropoda | Insecta | Ephemeroptera | Baetidae | Cloeon | Cloeon dipterum	48119
KRW28-05 2010	Arthropoda | Insecta | Hemiptera | Naucoridae | Ilyocoris	55
KRW28-05 2010	Arthropoda | Insecta | Hemiptera | Naucoridae | Ilyocoris | Ilyocoris cimicoides	12567
KRW28-05 2010	Arthropoda | Insecta | Hemiptera | Notonectidae | Notonecta | Notonecta glauca / obliqua	831
KRW28-05 2010	Arthropoda | Insecta | Hemiptera | Pleidae | Plea | Plea minutissima	75
KRW28-05 2010	Arthropoda | Insecta | Odonata | Coenagrionidae | Ischnura | Ischnura elegans	2
KRW28-05 2010	Arthropoda | Insecta | Trichoptera | Phryganeidae | Agrypnia | Agrypnia pagetana	2
KRW28-05 2010	Arthropoda | Malacostraca | Amphipoda | Gammaridae | Gammarus | Gammarus tigrinus	71968
KRW28-05 2010	Mollusca | Gastropoda | Hygrophila | Lymnaeidae	423
KRW28-05 2010	Mollusca | Gastropoda | Hygrophila | Lymnaeidae | Lymnaea	467
KRW28-05 2010	Mollusca | Gastropoda | Hygrophila | Lymnaeidae | Lymnaea | Lymnaea stagnalis	9861
KRW28-05 2010	Mollusca | Gastropoda | Hygrophila | Lymnaeidae | Stagnicola	301
KRW28-05 2010	Mollusca | Gastropoda | Hygrophila | Lymnaeidae | Stagnicola | Stagnicola fuscus / palustris	23878
KRW28-05 2010	Mollusca | Gastropoda | Hygrophila | Planorbidae | Gyraulus	12
KRW28-05 2010	Mollusca | Gastropoda | Hygrophila | Planorbidae | Planorbis | Planorbis carinatus	22
KRW28-05 2010	Mollusca | Gastropoda | Nudibranchia	2
KRW28-05 2010	Porifera | Demospongiae | Haplosclerida | Spongillidae	4
KRW28-05 2010	UNIDENTIFIED	3010
KRW30-01 2010	Arthropoda | Insecta | Coleoptera | Haliplidae | Haliplus | Haliplus ruficollis	6
KRW30-01 2010	Arthropoda | Insecta | Coleoptera | Noteridae | Noterus	10420
KRW30-01 2010	Arthropoda | Insecta | Coleoptera | Noteridae | Noterus | Noterus clavicornis	9141
KRW30-01 2010	Arthropoda | Insecta | Coleoptera | Noteridae | Noterus | Noterus crassicornis	6396
KRW30-01 2010	Arthropoda | Insecta | Coleoptera | Scirtidae | Scirtes | Scirtes hemisphaericus	84
KRW30-01 2010	Arthropoda | Insecta | Diptera | Ceratopogonidae | Bezzia	38
KRW30-01 2010	Arthropoda | Insecta | Diptera | Ceratopogonidae | Palpomyia	1745
KRW30-01 2010	Arthropoda | Insecta | Diptera | Ceratopogonidae | Sphaeromias | Sphaeromias fasciatus	210
KRW30-01 2010	Arthropoda | Insecta | Diptera | Chironomidae	24521
KRW30-01 2010	Arthropoda | Insecta | Diptera | Chironomidae | Ablabesmyia	5
KRW30-01 2010	Arthropoda | Insecta | Diptera | Chironomidae | Ablabesmyia | Ablabesmyia longistyla	52
KRW30-01 2010	Arthropoda | Insecta | Diptera | Chironomidae | Cladopelma | Cladopelma viridulum	20
KRW30-01 2010	Arthropoda | Insecta | Diptera | Chironomidae | Clinotanypus | Clinotanypus nervosus	11
KRW30-01 2010	Arthropoda | Insecta | Diptera | Chironomidae | Cricotopus | Cricotopus intersectus	107
KRW30-01 2010	Arthropoda | Insecta | Diptera | Chironomidae | Endochironomus	126
KRW30-01 2010	Arthropoda | Insecta | Diptera | Chironomidae | Endochironomus | Endochironomus albipennis / tendens	9784
KRW30-01 2010	Arthropoda | Insecta | Diptera | Chironomidae | Glyptotendipes	208
KRW30-01 2010	Arthropoda | Insecta | Diptera | Chironomidae | Glyptotendipes | Glyptotendipes pallens	56
KRW30-01 2010	Arthropoda | Insecta | Diptera | Chironomidae | Glyptotendipes | Glyptotendipes paripes	491
KRW30-01 2010	Arthropoda | Insecta | Diptera | Chironomidae | Polypedilum	16
KRW30-01 2010	Arthropoda | Insecta | Diptera | Chironomidae | Polypedilum | Polypedilum nubeculosum	253
KRW30-01 2010	Arthropoda | Insecta | Diptera | Chironomidae | Procladius | Procladius culiciformis	299
KRW30-01 2010	Arthropoda | Insecta | Ephemeroptera | Baetidae | Cloeon | Cloeon dipterum	141
KRW30-01 2010	Arthropoda | Insecta | Ephemeroptera | Caenidae | Caenis | Caenis horaria	55
KRW30-01 2010	Arthropoda | Insecta | Hemiptera | Corixidae | Sigara	3232
KRW30-01 2010	Arthropoda | Insecta | Hemiptera | Corixidae | Sigara | Sigara falleni / iactans / longipalis	5409
KRW30-01 2010	Arthropoda | Insecta | Hemiptera | Corixidae | Sigara | Sigara striata	234
KRW30-01 2010	Arthropoda | Insecta | Hemiptera | Gerridae | Gerris	150
KRW30-01 2010	Arthropoda | Insecta | Hemiptera | Gerridae | Gerris | Gerris argentatus	12370
KRW30-01 2010	Arthropoda | Insecta | Hemiptera | Pleidae | Plea | Plea minutissima	57
KRW30-01 2010	Arthropoda | Insecta | Lepidoptera | Crambidae | Cataclysta | Cataclysta lemnata	99
KRW30-01 2010	Arthropoda | Insecta | Lepidoptera | Crambidae | Elophila | Elophila nymphaeata	179
KRW30-01 2010	Arthropoda | Insecta | Odonata | Coenagrionidae	53
KRW30-01 2010	Arthropoda | Insecta | Odonata | Coenagrionidae | Coenagrion	43
KRW30-01 2010	Arthropoda | Insecta | Odonata | Coenagrionidae | Coenagrion | Coenagrion ornatum / puella / pulchellum	13581
KRW30-01 2010	Arthropoda | Insecta | Odonata | Coenagrionidae | Erythromma	88
KRW30-01 2010	Arthropoda | Insecta | Odonata | Coenagrionidae | Erythromma | Erythromma najas	62
KRW30-01 2010	Arthropoda | Insecta | Odonata | Coenagrionidae | Ischnura	708
KRW30-01 2010	Arthropoda | Insecta | Odonata | Coenagrionidae | Ischnura | Ischnura elegans	61887
KRW30-01 2010	Arthropoda | Insecta | Trichoptera | Ecnomidae | Ecnomus | Ecnomus tenellus	33
KRW30-01 2010	Arthropoda | Malacostraca | Amphipoda | Gammaridae | Gammarus | Gammarus tigrinus	12
KRW30-01 2010	Arthropoda | Malacostraca | Isopoda | Asellidae | Asellus	17371
KRW30-01 2010	Arthropoda | Malacostraca | Isopoda | Asellidae | Asellus | Asellus aquaticus	54283
KRW30-01 2010	Bryozoa | Phylactolaemata | Plumatellida | Fredericellidae	53
KRW30-01 2010	UNIDENTIFIED	283
KRW30-01 2012	Annelida | Hirudinea | Arhynchobdellida | Erpobdellidae | Erpobdella	24703
KRW30-01 2012	Annelida | Hirudinea | Rhynchobdellida | Glossiphoniidae	72
KRW30-01 2012	Annelida | Hirudinea | Rhynchobdellida | Glossiphoniidae | Alboglossiphonia	20173
KRW30-01 2012	Annelida | Oligochaeta | Tubificida | Naididae | Chaetogaster	1107
KRW30-01 2012	Annelida | Oligochaeta | Tubificida | Naididae | Nais	2302
KRW30-01 2012	Annelida | Oligochaeta | Tubificida | Naididae | Stylaria	39
KRW30-01 2012	Annelida | Oligochaeta | Tubificida | Naididae | Stylaria | Stylaria lacustris	138
KRW30-01 2012	Arthropoda | Insecta | Coleoptera | Dytiscidae | Hydroporus | Hydroporus palustris	20
KRW30-01 2012	Arthropoda | Insecta | Coleoptera | Gyrinidae | Gyrinus | Gyrinus marinus	2
KRW30-01 2012	Arthropoda | Insecta | Coleoptera | Hydrophilidae | Limnoxenus | Limnoxenus niger	148
KRW30-01 2012	Arthropoda | Insecta | Coleoptera | Noteridae | Noterus	8055
KRW30-01 2012	Arthropoda | Insecta | Coleoptera | Noteridae | Noterus | Noterus clavicornis	7494
KRW30-01 2012	Arthropoda | Insecta | Coleoptera | Noteridae | Noterus | Noterus crassicornis	12980
KRW30-01 2012	Arthropoda | Insecta | Coleoptera | Scirtidae | Scirtes | Scirtes hemisphaericus	267
KRW30-01 2012	Arthropoda | Insecta | Diptera	31
KRW30-01 2012	Arthropoda | Insecta | Diptera | Ceratopogonidae	10577
KRW30-01 2012	Arthropoda | Insecta | Diptera | Ceratopogonidae | Bezzia	1271
KRW30-01 2012	Arthropoda | Insecta | Diptera | Ceratopogonidae | Palpomyia	1622
KRW30-01 2012	Arthropoda | Insecta | Diptera | Ceratopogonidae | Palpomyia | Palpomyia lineata	45
KRW30-01 2012	Arthropoda | Insecta | Diptera | Ceratopogonidae | Sphaeromias	6997
KRW30-01 2012	Arthropoda | Insecta | Diptera | Chaoboridae | Chaoborus | Chaoborus flavicans	2
KRW30-01 2012	Arthropoda | Insecta | Diptera | Chironomidae	626
KRW30-01 2012	Arthropoda | Insecta | Diptera | Chironomidae | Cricotopus | Cricotopus sylvestris	18
KRW30-01 2012	Arthropoda | Insecta | Diptera | Chironomidae | Endochironomus	2784
KRW30-01 2012	Arthropoda | Insecta | Diptera | Chironomidae | Endochironomus | Endochironomus albipennis	115
KRW30-01 2012	Arthropoda | Insecta | Diptera | Chironomidae | Endochironomus | Endochironomus albipennis / tendens	3738
KRW30-01 2012	Arthropoda | Insecta | Diptera | Chironomidae | Endochironomus | Endochironomus dispar gr.	521
KRW30-01 2012	Arthropoda | Insecta | Diptera | Chironomidae | Endochironomus | Endochironomus tendens	5184
KRW30-01 2012	Arthropoda | Insecta | Diptera | Chironomidae | Glyptotendipes	18
KRW30-01 2012	Arthropoda | Insecta | Diptera | Chironomidae | Glyptotendipes | Glyptotendipes pallens	210
KRW30-01 2012	Arthropoda | Insecta | Diptera | Chironomidae | Phaenopsectra	815
KRW30-01 2012	Arthropoda | Insecta | Diptera | Chironomidae | Phaenopsectra | Phaenopsectra punctipes	1527
KRW30-01 2012	Arthropoda | Insecta | Diptera | Chironomidae | Polypedilum	615
KRW30-01 2012	Arthropoda | Insecta | Diptera | Chironomidae | Polypedilum | Polypedilum sordens	16502
KRW30-01 2012	Arthropoda | Insecta | Diptera | Chironomidae | Tanypus	183
KRW30-01 2012	Arthropoda | Insecta | Diptera | Chironomidae | Tanypus | Tanypus kraatzi	4403
KRW30-01 2012	Arthropoda | Insecta | Diptera | Limoniidae | Helius | Helius pallirostris	8
KRW30-01 2012	Arthropoda | Insecta | Diptera | Simuliidae | Simulium	200
KRW30-01 2012	Arthropoda | Insecta | Ephemeroptera | Baetidae | Cloeon	873
KRW30-01 2012	Arthropoda | Insecta | Ephemeroptera | Baetidae | Cloeon | Cloeon dipterum	31403
KRW30-01 2012	Arthropoda | Insecta | Hemiptera | Corixidae | Cymatia	155
KRW30-01 2012	Arthropoda | Insecta | Hemiptera | Corixidae | Sigara | Sigara striata	216
KRW30-01 2012	Arthropoda | Insecta | Hemiptera | Naucoridae | Ilyocoris | Ilyocoris cimicoides	512
KRW30-01 2012	Arthropoda | Insecta | Hemiptera | Notonectidae | Notonecta | Notonecta glauca / obliqua	454
KRW30-01 2012	Arthropoda | Insecta | Hemiptera | Pleidae | Plea | Plea minutissima	18
KRW30-01 2012	Arthropoda | Insecta | Lepidoptera | Crambidae	183
KRW30-01 2012	Arthropoda | Insecta | Lepidoptera | Crambidae | Cataclysta	3620
KRW30-01 2012	Arthropoda | Insecta | Lepidoptera | Crambidae | Cataclysta | Cataclysta lemnata	32298
KRW30-01 2012	Arthropoda | Insecta | Lepidoptera | Crambidae | Elophila	1060
KRW30-01 2012	Arthropoda | Insecta | Lepidoptera | Crambidae | Elophila | Elophila nymphaeata	319
KRW30-01 2012	Arthropoda | Insecta | Trichoptera | Leptoceridae | Triaenodes	302
KRW30-01 2012	Arthropoda | Insecta | Trichoptera | Leptoceridae | Triaenodes | Triaenodes bicolor	1306
KRW30-01 2012	Arthropoda | Malacostraca | Isopoda | Asellidae | Asellus	14119
KRW30-01 2012	Arthropoda | Malacostraca | Isopoda | Asellidae | Asellus | Asellus aquaticus	53009
KRW30-01 2012	Arthropoda | Malacostraca | Isopoda | Asellidae | Proasellus	891
KRW30-01 2012	Arthropoda | Malacostraca | Isopoda | Asellidae | Proasellus | Proasellus coxalis	11
KRW30-01 2012	Arthropoda | Malacostraca | Mysida | Mysidae | Limnomysis | Limnomysis benedeni	2
KRW30-01 2012	Bryozoa | Phylactolaemata | Plumatellida | Fredericellidae	20
KRW30-01 2012	Chordata | Actinopterygii | Cypriniformes | Cyprinidae | Abramis | Abramis brama	1560
KRW30-01 2012	Mollusca | Gastropoda | Hygrophila	12
KRW30-01 2012	Mollusca | Gastropoda | Hygrophila | Acroloxidae | Acroloxus	886
KRW30-01 2012	Mollusca | Gastropoda | Hygrophila | Acroloxidae | Acroloxus | Acroloxus lacustris	1735
KRW30-01 2012	Mollusca | Gastropoda | Hygrophila | Lymnaeidae | Lymnaea | Lymnaea stagnalis	23
KRW30-01 2012	Mollusca | Gastropoda | Hygrophila | Lymnaeidae | Radix | Radix auricularia	32
KRW30-01 2012	Mollusca | Gastropoda | Hygrophila | Physidae | Physa	16
KRW30-01 2012	Mollusca | Gastropoda | Hygrophila | Physidae | Physa | Physa fontinalis	816
KRW30-01 2012	Mollusca | Gastropoda | Hygrophila | Planorbidae | Gyraulus	13
KRW30-01 2012	Mollusca | Gastropoda | Hygrophila | Planorbidae | Hippeutis	87
KRW30-01 2012	Mollusca | Gastropoda | Hygrophila | Planorbidae | Hippeutis | Hippeutis complanatus	31
KRW30-01 2012	Mollusca | Gastropoda | Hygrophila | Planorbidae | Planorbis	9
KRW30-01 2012	Mollusca | Gastropoda | Hygrophila | Planorbidae | Planorbis | Planorbis planorbis	109
KRW30-01 2012	Mollusca | Gastropoda | Littorinimorpha | Bithyniidae | Bithynia	20169
KRW30-01 2012	Mollusca | Gastropoda | Littorinimorpha | Bithyniidae | Bithynia | Bithynia tentaculata	42
KRW30-01 2012	UNIDENTIFIED	10068
KRW30-03 2010	Arthropoda | Insecta | Coleoptera | Dytiscidae | Hydroporus	853
KRW30-03 2010	Arthropoda | Insecta | Coleoptera | Dytiscidae | Hydroporus | Hydroporus palustris	19647
KRW30-03 2010	Arthropoda | Insecta | Coleoptera | Hydrophilidae | Helophorus | Helophorus griseus / minutus	7
KRW30-03 2010	Arthropoda | Insecta | Coleoptera | Scirtidae | Scirtes	63
KRW30-03 2010	Arthropoda | Insecta | Coleoptera | Scirtidae | Scirtes | Scirtes hemisphaericus	32
KRW30-03 2010	Arthropoda | Insecta | Diptera | Ceratopogonidae | Bezzia	19
KRW30-03 2010	Arthropoda | Insecta | Diptera | Ceratopogonidae | Palpomyia	20
KRW30-03 2010	Arthropoda | Insecta | Diptera | Chironomidae | Endochironomus	22
KRW30-03 2010	Arthropoda | Insecta | Diptera | Chironomidae | Endochironomus | Endochironomus tendens	35
KRW30-03 2010	Arthropoda | Insecta | Diptera | Chironomidae | Glyptotendipes	197
KRW30-03 2010	Arthropoda | Insecta | Diptera | Chironomidae | Glyptotendipes | Glyptotendipes pallens	46265
KRW30-03 2010	Arthropoda | Insecta | Diptera | Chironomidae | Psectrotanypus	958
KRW30-03 2010	Arthropoda | Insecta | Diptera | Chironomidae | Psectrotanypus | Psectrotanypus varius	15953
KRW30-03 2010	Arthropoda | Insecta | Diptera | Chironomidae | Xenopelopia | Xenopelopia falcigera	34
KRW30-03 2010	Arthropoda | Insecta | Ephemeroptera | Baetidae | Cloeon | Cloeon dipterum	121
KRW30-03 2010	Arthropoda | Insecta | Ephemeroptera | Caenidae | Caenis | Caenis horaria	15
KRW30-03 2010	Arthropoda | Insecta | Hemiptera | Corixidae | Sigara	256
KRW30-03 2010	Arthropoda | Insecta | Hemiptera | Corixidae | Sigara | Sigara striata	5934
KRW30-03 2010	Arthropoda | Insecta | Lepidoptera | Crambidae | Cataclysta	17
KRW30-03 2010	Arthropoda | Insecta | Lepidoptera | Crambidae | Cataclysta | Cataclysta lemnata	309
KRW30-03 2010	Arthropoda | Insecta | Lepidoptera | Crambidae | Donacaula	24
KRW30-03 2010	Arthropoda | Insecta | Lepidoptera | Crambidae | Donacaula | Donacaula forficella	78
KRW30-03 2010	Arthropoda | Insecta | Odonata	65
KRW30-03 2010	Arthropoda | Insecta | Odonata | Coenagrionidae	22
KRW30-03 2010	Arthropoda | Insecta | Odonata | Coenagrionidae | Erythromma	11255
KRW30-03 2010	Arthropoda | Insecta | Odonata | Coenagrionidae | Erythromma | Erythromma najas	79720
KRW30-03 2010	Arthropoda | Insecta | Odonata | Coenagrionidae | Ischnura	1090
KRW30-03 2010	Arthropoda | Insecta | Odonata | Coenagrionidae | Ischnura | Ischnura elegans	9403
KRW30-03 2010	Arthropoda | Malacostraca | Isopoda | Asellidae | Asellus	15961
KRW30-03 2010	Arthropoda | Malacostraca | Isopoda | Asellidae | Asellus | Asellus aquaticus	74331
KRW30-03 2010	Arthropoda | Malacostraca | Isopoda | Asellidae | Proasellus	392
KRW30-03 2010	Arthropoda | Malacostraca | Isopoda | Asellidae | Proasellus | Proasellus coxalis	869
KRW30-03 2010	UNIDENTIFIED	667
KRW30-03 2012	Annelida | Hirudinea | Arhynchobdellida | Erpobdellidae | Erpobdella	1527
KRW30-03 2012	Annelida | Hirudinea | Rhynchobdellida | Glossiphoniidae	6
KRW30-03 2012	Annelida | Hirudinea | Rhynchobdellida | Glossiphoniidae | Alboglossiphonia	4977
KRW30-03 2012	Annelida | Hirudinea | Rhynchobdellida | Glossiphoniidae | Helobdella	128
KRW30-03 2012	Annelida | Hirudinea | Rhynchobdellida | Glossiphoniidae | Helobdella | Helobdella stagnalis	179
KRW30-03 2012	Annelida | Oligochaeta | Lumbriculida | Lumbriculidae | Lumbriculus	239
KRW30-03 2012	Annelida | Oligochaeta | Tubificida | Naididae | Chaetogaster	179
KRW30-03 2012	Annelida | Oligochaeta | Tubificida | Naididae | Chaetogaster | Chaetogaster diaphanus	616
KRW30-03 2012	Annelida | Oligochaeta | Tubificida | Naididae | Ophidonais | Ophidonais serpentina	12
KRW30-03 2012	Annelida | Oligochaeta | Tubificida | Naididae | Stylaria	9
KRW30-03 2012	Annelida | Oligochaeta | Tubificida | Naididae | Stylaria | Stylaria lacustris	1000
KRW30-03 2012	Annelida | Oligochaeta | Tubificida | Tubificidae	39
KRW30-03 2012	Annelida | Oligochaeta | Tubificida | Tubificidae | Branchiura | Branchiura sowerbyi	40
KRW30-03 2012	Annelida | Oligochaeta | Tubificida | Tubificidae | Limnodrilus | Limnodrilus hoffmeisteri	5
KRW30-03 2012	Annelida | Oligochaeta | Tubificida | Tubificidae | Potamothrix	9
KRW30-03 2012	Annelida | Oligochaeta | Tubificida | Tubificidae | Tubifex	6
KRW30-03 2012	Arthropoda | Insecta | Diptera	56
KRW30-03 2012	Arthropoda | Insecta | Diptera | Ceratopogonidae	7741
KRW30-03 2012	Arthropoda | Insecta | Diptera | Ceratopogonidae | Bezzia	408
KRW30-03 2012	Arthropoda | Insecta | Diptera | Ceratopogonidae | Palpomyia	17826
KRW30-03 2012	Arthropoda | Insecta | Diptera | Ceratopogonidae | Palpomyia | Palpomyia lineata	155
KRW30-03 2012	Arthropoda | Insecta | Diptera | Ceratopogonidae | Sphaeromias	2318
KRW30-03 2012	Arthropoda | Insecta | Diptera | Chironomidae	141
KRW30-03 2012	Arthropoda | Insecta | Diptera | Chironomidae | Chironomus | Chironomus nuditarsis / plumosus	163
KRW30-03 2012	Arthropoda | Insecta | Diptera | Chironomidae | Cricotopus | Cricotopus sylvestris	278
KRW30-03 2012	Arthropoda | Insecta | Diptera | Chironomidae | Endochironomus	53
KRW30-03 2012	Arthropoda | Insecta | Diptera | Chironomidae | Endochironomus | Endochironomus albipennis / tendens	147
KRW30-03 2012	Arthropoda | Insecta | Diptera | Chironomidae | Endochironomus | Endochironomus tendens	860
KRW30-03 2012	Arthropoda | Insecta | Diptera | Chironomidae | Glyptotendipes	428
KRW30-03 2012	Arthropoda | Insecta | Diptera | Chironomidae | Glyptotendipes | Glyptotendipes pallens	7514
KRW30-03 2012	Arthropoda | Insecta | Diptera | Chironomidae | Guttipelopia	721
KRW30-03 2012	Arthropoda | Insecta | Diptera | Chironomidae | Guttipelopia | Guttipelopia guttipennis	5963
KRW30-03 2012	Arthropoda | Insecta | Diptera | Chironomidae | Psectrocladius | Psectrocladius schlienzi	14
KRW30-03 2012	Arthropoda | Insecta | Diptera | Psychodidae | Pneumia	1369
KRW30-03 2012	Arthropoda | Insecta | Diptera | Simuliidae | Simulium	141
KRW30-03 2012	Arthropoda | Insecta | Ephemeroptera | Baetidae | Cloeon	232
KRW30-03 2012	Arthropoda | Insecta | Ephemeroptera | Baetidae | Cloeon | Cloeon dipterum	8161
KRW30-03 2012	Arthropoda | Insecta | Ephemeroptera | Caenidae | Caenis | Caenis horaria	1113
KRW30-03 2012	Arthropoda | Insecta | Ephemeroptera | Caenidae | Caenis | Caenis robusta	236
KRW30-03 2012	Arthropoda | Insecta | Lepidoptera | Crambidae	91
KRW30-03 2012	Arthropoda | Insecta | Lepidoptera | Crambidae | Cataclysta	3598
KRW30-03 2012	Arthropoda | Insecta | Lepidoptera | Crambidae | Cataclysta | Cataclysta lemnata	18763
KRW30-03 2012	Arthropoda | Insecta | Lepidoptera | Crambidae | Donacaula	54
KRW30-03 2012	Arthropoda | Insecta | Lepidoptera | Crambidae | Donacaula | Donacaula forficella	228
KRW30-03 2012	Arthropoda | Insecta | Lepidoptera | Crambidae | Elophila	927
KRW30-03 2012	Arthropoda | Insecta | Lepidoptera | Crambidae | Elophila | Elophila nymphaeata	394
KRW30-03 2012	Arthropoda | Insecta | Odonata | Coenagrionidae | Coenagrion	615
KRW30-03 2012	Arthropoda | Insecta | Odonata | Coenagrionidae | Coenagrion | Coenagrion ornatum / puella / pulchellum	24249
KRW30-03 2012	Arthropoda | Insecta | Odonata | Coenagrionidae | Erythromma	1179
KRW30-03 2012	Arthropoda | Insecta | Odonata | Coenagrionidae | Erythromma | Erythromma najas	13833
KRW30-03 2012	Arthropoda | Insecta | Trichoptera | Leptoceridae | Athripsodes | Athripsodes aterrimus	57
KRW30-03 2012	Arthropoda | Insecta | Trichoptera | Leptoceridae | Triaenodes	255
KRW30-03 2012	Arthropoda | Insecta | Trichoptera | Leptoceridae | Triaenodes | Triaenodes bicolor	1161
KRW30-03 2012	Arthropoda | Malacostraca | Isopoda | Asellidae | Asellus	11785
KRW30-03 2012	Arthropoda | Malacostraca | Isopoda | Asellidae | Asellus | Asellus aquaticus	63588
KRW30-03 2012	Arthropoda | Malacostraca | Isopoda | Asellidae | Proasellus	275
KRW30-03 2012	Arthropoda | Malacostraca | Isopoda | Asellidae | Proasellus | Proasellus coxalis	11
KRW30-03 2012	UNIDENTIFIED	709
KRW30-05 2012	Annelida | Hirudinea | Arhynchobdellida | Erpobdellidae | Erpobdella | Erpobdella testacea	52
KRW30-05 2012	Annelida | Hirudinea | Rhynchobdellida | Glossiphoniidae | Alboglossiphonia	6035
KRW30-05 2012	Annelida | Hirudinea | Rhynchobdellida | Glossiphoniidae | Helobdella	41
KRW30-05 2012	Annelida | Hirudinea | Rhynchobdellida | Glossiphoniidae | Helobdella | Helobdella stagnalis	1719
KRW30-05 2012	Annelida | Oligochaeta | Tubificida	7
KRW30-05 2012	Annelida | Oligochaeta | Tubificida | Naididae | Chaetogaster	1809
KRW30-05 2012	Annelida | Oligochaeta | Tubificida | Naididae | Nais	155
KRW30-05 2012	Annelida | Oligochaeta | Tubificida | Naididae | Ophidonais	1732
KRW30-05 2012	Annelida | Oligochaeta | Tubificida | Naididae | Ophidonais | Ophidonais serpentina	53334
KRW30-05 2012	Annelida | Oligochaeta | Tubificida | Naididae | Slavina	38
KRW30-05 2012	Annelida | Oligochaeta | Tubificida | Naididae | Stylaria	258
KRW30-05 2012	Annelida | Oligochaeta | Tubificida | Naididae | Stylaria | Stylaria lacustris	4335
KRW30-05 2012	Annelida | Oligochaeta | Tubificida | Tubificidae	1295
KRW30-05 2012	Annelida | Oligochaeta | Tubificida | Tubificidae | Bothrioneurum | Bothrioneurum vejdovskyanum	2558
KRW30-05 2012	Annelida | Oligochaeta | Tubificida | Tubificidae | Embolocephalus	679
KRW30-05 2012	Annelida | Oligochaeta | Tubificida | Tubificidae | Limnodrilus | Limnodrilus hoffmeisteri	847
KRW30-05 2012	Annelida | Oligochaeta | Tubificida | Tubificidae | Tubifex	3597
KRW30-05 2012	Arthropoda | Arachnida | Sarcoptiformes	11
KRW30-05 2012	Arthropoda | Arachnida | Sarcoptiformes | Hydrozetidae | Hydrozetes	12
KRW30-05 2012	Arthropoda | Insecta | Coleoptera | Curculionidae | Tanysphyrus | Tanysphyrus lemnae	18
KRW30-05 2012	Arthropoda | Insecta | Coleoptera | Dytiscidae | Hydroporus | Hydroporus palustris	480
KRW30-05 2012	Arthropoda | Insecta | Diptera | Ceratopogonidae	8633
KRW30-05 2012	Arthropoda | Insecta | Diptera | Ceratopogonidae | Bezzia	561
KRW30-05 2012	Arthropoda | Insecta | Diptera | Ceratopogonidae | Palpomyia	188
KRW30-05 2012	Arthropoda | Insecta | Diptera | Chironomidae | Acricotopus	91
KRW30-05 2012	Arthropoda | Insecta | Diptera | Chironomidae | Acricotopus | Acricotopus lucens	2985
KRW30-05 2012	Arthropoda | Insecta | Diptera | Chironomidae | Cricotopus	20
KRW30-05 2012	Arthropoda | Insecta | Diptera | Chironomidae | Cricotopus | Cricotopus sylvestris	1020
KRW30-05 2012	Arthropoda | Insecta | Diptera | Chironomidae | Endochironomus	1057
KRW30-05 2012	Arthropoda | Insecta | Diptera | Chironomidae | Endochironomus | Endochironomus albipennis	52
KRW30-05 2012	Arthropoda | Insecta | Diptera | Chironomidae | Endochironomus | Endochironomus albipennis / tendens	168
KRW30-05 2012	Arthropoda | Insecta | Diptera | Chironomidae | Endochironomus | Endochironomus tendens	2189
KRW30-05 2012	Arthropoda | Insecta | Diptera | Chironomidae | Glyptotendipes	23
KRW30-05 2012	Arthropoda | Insecta | Diptera | Chironomidae | Glyptotendipes | Glyptotendipes cauliginellus	1716
KRW30-05 2012	Arthropoda | Insecta | Diptera | Chironomidae | Glyptotendipes | Glyptotendipes pallens	89
KRW30-05 2012	Arthropoda | Insecta | Diptera | Chironomidae | Parachironomus | Parachironomus siljanensis	125
KRW30-05 2012	Arthropoda | Insecta | Diptera | Chironomidae | Polypedilum	70
KRW30-05 2012	Arthropoda | Insecta | Diptera | Chironomidae | Psectrocladius	894
KRW30-05 2012	Arthropoda | Insecta | Diptera | Chironomidae | Psectrocladius | Psectrocladius limbatellus	21182
KRW30-05 2012	Arthropoda | Insecta | Diptera | Chironomidae | Psectrocladius | Psectrocladius limbatellus / sordidellus	809
KRW30-05 2012	Arthropoda | Insecta | Diptera | Simuliidae | Simulium	253
KRW30-05 2012	Arthropoda | Insecta | Ephemeroptera | Baetidae | Cloeon	280
KRW30-05 2012	Arthropoda | Insecta | Ephemeroptera | Baetidae | Cloeon | Cloeon dipterum	4779
KRW30-05 2012	Arthropoda | Insecta | Ephemeroptera | Caenidae | Caenis | Caenis horaria	49
KRW30-05 2012	Arthropoda | Insecta | Lepidoptera | Crambidae	197
KRW30-05 2012	Arthropoda | Insecta | Lepidoptera | Crambidae | Cataclysta	5624
KRW30-05 2012	Arthropoda | Insecta | Lepidoptera | Crambidae | Cataclysta | Cataclysta lemnata	56304
KRW30-05 2012	Arthropoda | Insecta | Lepidoptera | Crambidae | Elophila	858
KRW30-05 2012	Arthropoda | Insecta | Lepidoptera | Crambidae | Elophila | Elophila nymphaeata	178
KRW30-05 2012	Arthropoda | Insecta | Trichoptera | Leptoceridae | Triaenodes	269
KRW30-05 2012	Arthropoda | Insecta | Trichoptera | Leptoceridae | Triaenodes | Triaenodes bicolor	678
KRW30-05 2012	Arthropoda | Malacostraca | Isopoda | Asellidae | Asellus	18151
KRW30-05 2012	Arthropoda | Malacostraca | Isopoda | Asellidae | Asellus | Asellus aquaticus	37332
KRW30-05 2012	Bryozoa | Phylactolaemata | Plumatellida | Fredericellidae	44
KRW30-05 2012	Cnidaria | Hydrozoa | Capitata | Hydridae | Hydra | Hydra oligactis	6
KRW30-05 2012	Mollusca | Gastropoda | Hygrophila | Acroloxidae | Acroloxus	27
KRW30-05 2012	Mollusca | Gastropoda | Hygrophila | Acroloxidae | Acroloxus | Acroloxus lacustris	11
KRW30-05 2012	Mollusca | Gastropoda | Hygrophila | Lymnaeidae | Lymnaea | Lymnaea stagnalis	439
KRW30-05 2012	Mollusca | Gastropoda | Hygrophila | Lymnaeidae | Radix	24
KRW30-05 2012	Mollusca | Gastropoda | Hygrophila | Lymnaeidae | Radix | Radix balthica	24773
KRW30-05 2012	Mollusca | Gastropoda | Hygrophila | Lymnaeidae | Stagnicola	28
KRW30-05 2012	Mollusca | Gastropoda | Hygrophila | Lymnaeidae | Stagnicola | Stagnicola corvus	307
KRW30-05 2012	Mollusca | Gastropoda | Hygrophila | Lymnaeidae | Stagnicola | Stagnicola fuscus / palustris	3240
KRW30-05 2012	Mollusca | Gastropoda | Hygrophila | Physidae | Physa	748
KRW30-05 2012	Mollusca | Gastropoda | Hygrophila | Physidae | Physa | Physa fontinalis	17
KRW30-05 2012	Mollusca | Gastropoda | Hygrophila | Physidae | Physella | Physella acuta	127
KRW30-05 2012	Mollusca | Gastropoda | Hygrophila | Planorbidae | Anisus | Anisus vortex	16
KRW30-05 2012	Mollusca | Gastropoda | Hygrophila | Planorbidae | Anisus | Anisus vorticulus	15
KRW30-05 2012	Mollusca | Gastropoda | Hygrophila | Planorbidae | Gyraulus	357
KRW30-05 2012	Mollusca | Gastropoda | Hygrophila | Planorbidae | Gyraulus | Gyraulus albus	89
KRW30-05 2012	Mollusca | Gastropoda | Hygrophila | Planorbidae | Gyraulus | Gyraulus crista	43
KRW30-05 2012	Mollusca | Gastropoda | Hygrophila | Planorbidae | Planorbis	26
KRW30-05 2012	Mollusca | Gastropoda | Hygrophila | Planorbidae | Planorbis | Planorbis carinatus	186
KRW30-05 2012	Mollusca | Gastropoda | Hygrophila | Planorbidae | Planorbis | Planorbis planorbis	1546
KRW30-05 2012	Mollusca | Gastropoda | Littorinimorpha | Bithyniidae | Bithynia	5197
KRW30-05 2012	UNIDENTIFIED	5614
KRW31-03 2012	Annelida | Hirudinea | Rhynchobdellida | Piscicolidae | Piscicola	44
KRW31-03 2012	Annelida | Hirudinea | Rhynchobdellida | Piscicolidae | Piscicola | Piscicola borowieci / geometra / margaritae	11992
KRW31-03 2012	Annelida | Oligochaeta | Lumbriculida | Lumbriculidae | Lumbriculus	16
KRW31-03 2012	Annelida | Oligochaeta | Tubificida | Naididae | Nais	125
KRW31-03 2012	Annelida | Oligochaeta | Tubificida | Naididae | Nais | Nais elinguis	30481
KRW31-03 2012	Arthropoda | Insecta | Coleoptera | Hydrophilidae | Helophorus | Helophorus arvernicus / brevipalpis	88
KRW31-03 2012	Arthropoda | Insecta | Coleoptera | Hydrophilidae | Laccobius | Laccobius bipunctatus	82
KRW31-03 2012	Arthropoda | Insecta | Coleoptera | Noteridae | Noterus | Noterus clavicornis	419
KRW31-03 2012	Arthropoda | Insecta | Coleoptera | Scirtidae | Cyphon | Cyphon coarctatus / ruficeps	6
KRW31-03 2012	Arthropoda | Insecta | Diptera | Chironomidae	99
KRW31-03 2012	Arthropoda | Insecta | Diptera | Chironomidae | Chironomus	143
KRW31-03 2012	Arthropoda | Insecta | Diptera | Chironomidae | Chironomus | Chironomus luridus / riparius	209
KRW31-03 2012	Arthropoda | Insecta | Diptera | Chironomidae | Chironomus | Chironomus riparius	103
KRW31-03 2012	Arthropoda | Insecta | Diptera | Chironomidae | Cricotopus | Cricotopus sylvestris	38
KRW31-03 2012	Arthropoda | Insecta | Diptera | Chironomidae | Glyptotendipes	4485
KRW31-03 2012	Arthropoda | Insecta | Diptera | Chironomidae | Glyptotendipes | Glyptotendipes barbipes	21100
KRW31-03 2012	Arthropoda | Insecta | Diptera | Chironomidae | Glyptotendipes | Glyptotendipes pallens	23120
KRW31-03 2012	Arthropoda | Insecta | Diptera | Chironomidae | Parachironomus	30
KRW31-03 2012	Arthropoda | Insecta | Diptera | Chironomidae | Parachironomus | Parachironomus gracilior	10
KRW31-03 2012	Arthropoda | Insecta | Diptera | Limoniidae | Phylidorea	96
KRW31-03 2012	Arthropoda | Insecta | Diptera | Limoniidae | Phylidorea | Phylidorea ferruginea	2620
KRW31-03 2012	Arthropoda | Insecta | Hemiptera | Corixidae | Hesperocorixa	27964
KRW31-03 2012	Arthropoda | Insecta | Hemiptera | Corixidae | Hesperocorixa | Hesperocorixa linnaei	19825
KRW31-03 2012	Arthropoda | Insecta | Hemiptera | Corixidae | Sigara | Sigara lateralis	1866
KRW31-03 2012	Arthropoda | Insecta | Hemiptera | Gerridae | Gerris | Gerris lacustris	110
KRW31-03 2012	Arthropoda | Insecta | Odonata | Coenagrionidae | Ischnura	74
KRW31-03 2012	Arthropoda | Insecta | Odonata | Coenagrionidae | Ischnura | Ischnura elegans	41565
KRW31-03 2012	Arthropoda | Insecta | Trichoptera | Limnephilidae | Limnephilus	719
KRW31-03 2012	Arthropoda | Insecta | Trichoptera | Limnephilidae | Limnephilus | Limnephilus lunatus	12822
KRW31-03 2012	Arthropoda | Insecta | Trichoptera | Phryganeidae | Agrypnia | Agrypnia pagetana	18
KRW31-03 2012	Bryozoa | Phylactolaemata | Plumatellida | Plumatellidae | Plumatella	724
KRW31-03 2012	Bryozoa | Phylactolaemata | Plumatellida | Plumatellidae | Plumatella | Plumatella fungosa	22
KRW31-03 2012	Chordata | Actinopterygii | Cypriniformes | Cyprinidae | Cyprinus | Cyprinus carpio	10698
KRW31-03 2012	Mollusca | Gastropoda | Hygrophila | Lymnaeidae	29
KRW31-03 2012	Mollusca | Gastropoda | Hygrophila | Lymnaeidae | Galba	70
KRW31-03 2012	Mollusca | Gastropoda | Hygrophila | Lymnaeidae | Galba | Galba truncatula	10960
KRW31-03 2012	Mollusca | Gastropoda | Hygrophila | Lymnaeidae | Stagnicola	4990
KRW31-03 2012	Mollusca | Gastropoda | Hygrophila | Lymnaeidae | Stagnicola | Stagnicola fuscus / palustris	37495
KRW31-03 2012	Mollusca | Gastropoda | Hygrophila | Physidae | Physella | Physella acuta	15
KRW31-03 2012	UNIDENTIFIED	17390
KRW31-04 2012	Arthropoda | Insecta | Diptera | Chironomidae	194
KRW31-04 2012	Arthropoda | Insecta | Diptera | Chironomidae | Chironomus | Chironomus pallidivittatus / tentans	3
KRW31-04 2012	Arthropoda | Insecta | Diptera | Chironomidae | Cricotopus	101
KRW31-04 2012	Arthropoda | Insecta | Diptera | Chironomidae | Cricotopus | Cricotopus sylvestris	3613
KRW31-04 2012	Arthropoda | Insecta | Diptera | Chironomidae | Glyptotendipes	4727
KRW31-04 2012	Arthropoda | Insecta | Diptera | Chironomidae | Glyptotendipes | Glyptotendipes barbipes	16128
KRW31-04 2012	Arthropoda | Insecta | Diptera | Chironomidae | Glyptotendipes | Glyptotendipes pallens	12902
KRW31-04 2012	Arthropoda | Insecta | Diptera | Chironomidae | Parachironomus	9333
KRW31-04 2012	Arthropoda | Insecta | Diptera | Chironomidae | Parachironomus | Parachironomus gracilior	15189
KRW31-04 2012	Arthropoda | Insecta | Hemiptera | Corixidae | Sigara	2062
KRW31-04 2012	Arthropoda | Insecta | Hemiptera | Corixidae | Sigara | Sigara striata	92722
KRW31-04 2012	Arthropoda | Malacostraca | Amphipoda | Gammaridae | Gammarus	71
KRW31-04 2012	Arthropoda | Malacostraca | Amphipoda | Gammaridae | Gammarus | Gammarus tigrinus	2055
KRW31-04 2012	Arthropoda | Malacostraca | Decapoda | Palaemonidae | Palaemon	1109
KRW31-04 2012	Arthropoda | Malacostraca | Decapoda | Palaemonidae | Palaemon | Palaemon adspersus / varians	1273
KRW31-04 2012	Arthropoda | Malacostraca | Decapoda | Palaemonidae | Palaemon | Palaemon varians	4
KRW31-04 2012	Arthropoda | Malacostraca | Isopoda | Asellidae | Asellus	874
KRW31-04 2012	Arthropoda | Malacostraca | Isopoda | Asellidae | Asellus | Asellus aquaticus	2254
KRW31-04 2012	Arthropoda | Malacostraca | Mysida | Mysidae | Limnomysis	204
KRW31-04 2012	Arthropoda | Malacostraca | Mysida | Mysidae | Limnomysis | Limnomysis benedeni	1556
KRW31-04 2012	Arthropoda | Malacostraca | Mysida | Mysidae | Neomysis	1278
KRW31-04 2012	Arthropoda | Malacostraca | Mysida | Mysidae | Neomysis | Neomysis integer	2249
KRW31-04 2012	UNIDENTIFIED	736

## Sheet: DNA (Pooled)
Sample	Taxon	Reads
KRW02-01 2012	Annelida | Polychaeta | Terebellida	96
KRW02-01 2012	Arthropoda | Insecta | Diptera | Chironomidae | Cladotanytarsus	55
KRW02-01 2012	Arthropoda | Insecta | Diptera | Chironomidae | Cladotanytarsus | Cladotanytarsus mancus	19
KRW02-01 2012	Arthropoda | Insecta | Diptera | Chironomidae | Cladotanytarsus | Cladotanytarsus nigrovittatus	752
KRW02-01 2012	Arthropoda | Insecta | Diptera | Chironomidae | Cricotopus | Cricotopus sylvestris	9
KRW02-01 2012	Arthropoda | Insecta | Diptera | Chironomidae | Glyptotendipes	20
KRW02-01 2012	Arthropoda | Insecta | Diptera | Chironomidae | Glyptotendipes | Glyptotendipes cauliginellus	222
KRW02-01 2012	Arthropoda | Insecta | Diptera | Chironomidae | Glyptotendipes | Glyptotendipes pallens	127
KRW02-01 2012	Arthropoda | Insecta | Diptera | Chironomidae | Harnischia | Harnischia curtilamellata	98
KRW02-01 2012	Arthropoda | Insecta | Diptera | Chironomidae | Orthocladius	1810
KRW02-01 2012	Arthropoda | Insecta | Diptera | Chironomidae | Orthocladius | Orthocladius cf pedestris / cf rhyacobius	56903
KRW02-01 2012	Arthropoda | Insecta | Diptera | Chironomidae | Stictochironomus	63
KRW02-01 2012	Arthropoda | Insecta | Diptera | Chironomidae | Stictochironomus | Stictochironomus sticticus	92
KRW02-01 2012	Arthropoda | Insecta | Lepidoptera | Crambidae | Cataclysta	45
KRW02-01 2012	Arthropoda | Insecta | Lepidoptera | Crambidae | Cataclysta | Cataclysta lemnata	394
KRW02-01 2012	Arthropoda | Insecta | Trichoptera | Leptoceridae | Oecetis	51
KRW02-01 2012	Arthropoda | Insecta | Trichoptera | Leptoceridae | Oecetis | Oecetis ochracea	1114
KRW02-01 2012	Arthropoda | Malacostraca | Amphipoda | Gammaridae | Dikerogammarus | Dikerogammarus villosus	262
KRW02-01 2012	Arthropoda | Malacostraca | Amphipoda | Gammaridae | Gammarus | Gammarus tigrinus	829
KRW02-01 2012	Arthropoda | Malacostraca | Isopoda | Asellidae | Asellus	12
KRW02-01 2012	Arthropoda | Malacostraca | Isopoda | Asellidae | Asellus | Asellus aquaticus	370
KRW02-01 2012	Arthropoda | Malacostraca | Isopoda | Asellidae | Proasellus | Proasellus coxalis	31
KRW02-01 2012	Arthropoda | Malacostraca | Mysida | Mysidae | Limnomysis	25
KRW02-01 2012	Arthropoda | Malacostraca | Mysida | Mysidae | Limnomysis | Limnomysis benedeni	451
KRW02-01 2012	Mollusca | Bivalvia | Venerida | Cyrenidae | Corbicula | Corbicula cf. fluminalis	11
KRW02-01 2012	Mollusca | Bivalvia | Venerida | Dreissenidae | Dreissena | Dreissena bugensis	128
KRW02-01 2012	Mollusca | Gastropoda | Littorinimorpha | Bithyniidae | Bithynia	31
KRW02-01 2012	Mollusca | Gastropoda | Littorinimorpha | Hydrobiidae | Potamopyrgus | Potamopyrgus antipodarum	30
KRW02-01 2012	Unidentified	359
KRW06-03 2010	Annelida | Oligochaeta | Tubificida | Tubificidae | Limnodrilus | Limnodrilus hoffmeisteri	22
KRW06-03 2010	Annelida | Polychaeta | Terebellida	80
KRW06-03 2010	Arthropoda | Insecta | Coleoptera | Scarabaeidae | Aphodius | Aphodius granarius	337
KRW06-03 2010	Arthropoda | Insecta | Diptera | Chironomidae | Glyptotendipes	729
KRW06-03 2010	Arthropoda | Insecta | Diptera | Chironomidae | Glyptotendipes | Glyptotendipes pallens	5500
KRW06-03 2010	Arthropoda | Insecta | Diptera | Chironomidae | Glyptotendipes | Glyptotendipes paripes	3768
KRW06-03 2010	Arthropoda | Insecta | Diptera | Chironomidae | Microtendipes | Microtendipes chloris / pedellus	147
KRW06-03 2010	Arthropoda | Insecta | Diptera | Chironomidae | Phaenopsectra | Phaenopsectra flavipes	13
KRW06-03 2010	Arthropoda | Insecta | Diptera | Chironomidae | Polypedilum	97
KRW06-03 2010	Arthropoda | Insecta | Diptera | Chironomidae | Polypedilum | Polypedilum bicrenatum	60
KRW06-03 2010	Arthropoda | Insecta | Diptera | Chironomidae | Polypedilum | Polypedilum nubeculosum	2783
KRW06-03 2010	Arthropoda | Insecta | Diptera | Chironomidae | Procladius	129
KRW06-03 2010	Arthropoda | Insecta | Diptera | Chironomidae | Procladius | Procladius culiciformis	709
KRW06-03 2010	Arthropoda | Insecta | Diptera | Chironomidae | Procladius | Procladius rufovittatus	1426
KRW06-03 2010	Arthropoda | Insecta | Diptera | Psychodidae | Pneumia	749
KRW06-03 2010	Arthropoda | Insecta | Trichoptera | Leptoceridae | Mystacides | Mystacides longicornis	121
KRW06-03 2010	Arthropoda | Insecta | Trichoptera | Limnephilidae | Anabolia | Anabolia nervosa	1801
KRW06-03 2010	Arthropoda | Malacostraca | Amphipoda | Gammaridae | Gammarus	8
KRW06-03 2010	Arthropoda | Malacostraca | Amphipoda | Gammaridae | Gammarus | Gammarus tigrinus	296
KRW06-03 2010	Arthropoda | Malacostraca | Mysida | Mysidae | Limnomysis	126
KRW06-03 2010	Arthropoda | Malacostraca | Mysida | Mysidae | Limnomysis | Limnomysis benedeni	2983
KRW06-03 2010	Mollusca | Bivalvia | Venerida | Dreissenidae | Dreissena | Dreissena bugensis	15
KRW06-03 2010	Mollusca | Gastropoda | Allogastropoda | Valvatidae | Valvata | Valvata piscinalis	6
KRW06-03 2010	Mollusca | Gastropoda | Architaenioglossa | Viviparidae | Viviparus	133
KRW06-03 2010	Mollusca | Gastropoda | Hygrophila | Lymnaeidae | Radix | Radix balthica	113
KRW06-03 2010	Mollusca | Gastropoda | Littorinimorpha | Bithyniidae | Bithynia	220
KRW06-03 2010	Unidentified	771
KRW09-02 2012	Annelida | Hirudinea | Rhynchobdellida | Glossiphoniidae | Helobdella	249
KRW09-02 2012	Annelida | Hirudinea | Rhynchobdellida | Glossiphoniidae | Helobdella | Helobdella stagnalis	2903
KRW09-02 2012	Annelida | Oligochaeta | Tubificida | Tubificidae | Psammoryctides	5
KRW09-02 2012	Annelida | Oligochaeta | Tubificida | Tubificidae | Psammoryctides | Psammoryctides barbatus	344
KRW09-02 2012	Annelida | Polychaeta | Terebellida	583
KRW09-02 2012	Arthropoda | Insecta | Coleoptera | Haliplidae | Haliplus | Haliplus confinis	85
KRW09-02 2012	Arthropoda | Insecta | Diptera	119
KRW09-02 2012	Arthropoda | Insecta | Diptera | Ceratopogonidae | Palpomyia	160
KRW09-02 2012	Arthropoda | Insecta | Diptera | Ceratopogonidae | Probezzia	200
KRW09-02 2012	Arthropoda | Insecta | Diptera | Chironomidae	1222
KRW09-02 2012	Arthropoda | Insecta | Diptera | Chironomidae | Ablabesmyia	115
KRW09-02 2012	Arthropoda | Insecta | Diptera | Chironomidae | Ablabesmyia | Ablabesmyia monilis	12195
KRW09-02 2012	Arthropoda | Insecta | Diptera | Chironomidae | Endochironomus | Endochironomus albipennis / tendens	23
KRW09-02 2012	Arthropoda | Insecta | Diptera | Chironomidae | Procladius | Procladius rufovittatus	46
KRW09-02 2012	Arthropoda | Insecta | Diptera | Chironomidae | Procladius | Procladius signatus	28
KRW09-02 2012	Arthropoda | Insecta | Ephemeroptera | Caenidae | Caenis	91
KRW09-02 2012	Arthropoda | Insecta | Ephemeroptera | Caenidae | Caenis | Caenis horaria	8187
KRW09-02 2012	Arthropoda | Insecta | Hemiptera | Corixidae | Sigara	32
KRW09-02 2012	Arthropoda | Insecta | Odonata | Coenagrionidae | Ischnura	42
KRW09-02 2012	Arthropoda | Insecta | Odonata | Coenagrionidae | Ischnura | Ischnura elegans	4423
KRW09-02 2012	Arthropoda | Insecta | Trichoptera | Leptoceridae | Mystacides | Mystacides longicornis	56
KRW09-02 2012	Arthropoda | Insecta | Trichoptera | Molannidae | Molanna | Molanna angustata	2079
KRW09-02 2012	Arthropoda | Malacostraca | Amphipoda | Gammaridae | Gammarus	25
KRW09-02 2012	Arthropoda | Malacostraca | Amphipoda | Gammaridae | Gammarus | Gammarus tigrinus	5941
KRW09-02 2012	Arthropoda | Malacostraca | Decapoda | Cambaridae | Orconectes	70
KRW09-02 2012	Arthropoda | Malacostraca | Decapoda | Cambaridae | Orconectes | Orconectes virilis	3930
KRW09-02 2012	Arthropoda | Malacostraca | Isopoda | Asellidae | Asellus	20
KRW09-02 2012	Arthropoda | Malacostraca | Isopoda | Asellidae | Asellus | Asellus aquaticus	1228
KRW09-02 2012	Arthropoda | Malacostraca | Mysida | Mysidae | Limnomysis	137
KRW09-02 2012	Arthropoda | Malacostraca | Mysida | Mysidae | Limnomysis | Limnomysis benedeni	8040
KRW09-02 2012	Mollusca | Gastropoda | Hygrophila | Lymnaeidae | Radix | Radix balthica	45
KRW09-02 2012	Mollusca | Gastropoda | Hygrophila | Planorbidae | Gyraulus | Gyraulus albus	50
KRW09-02 2012	Mollusca | Gastropoda | Littorinimorpha | Bithyniidae | Bithynia	2808
KRW09-02 2012	Mollusca | Gastropoda | Littorinimorpha | Bithyniidae | Bithynia | Bithynia tentaculata	16
KRW09-02 2012	Mollusca | Gastropoda | Littorinimorpha | Hydrobiidae | Potamopyrgus | Potamopyrgus antipodarum	36
KRW09-02 2012	Unidentified	222
KRW10-07 2010	Annelida | Hirudinea | Arhynchobdellida | Erpobdellidae | Erpobdella	3236
KRW10-07 2010	Annelida | Oligochaeta | Opisthopora | Lumbricidae | Eiseniella	161
KRW10-07 2010	Annelida | Oligochaeta | Opisthopora | Lumbricidae | Eiseniella | Eiseniella tetraedra	2549
KRW10-07 2010	Annelida | Oligochaeta | Tubificida | Tubificidae | Potamothrix	19
KRW10-07 2010	Annelida | Oligochaeta | Tubificida | Tubificidae | Potamothrix | Potamothrix moldaviensis	229
KRW10-07 2010	Annelida | Polychaeta | Terebellida	2014
KRW10-07 2010	Arthropoda | Insecta | Diptera | Chironomidae	104
KRW10-07 2010	Arthropoda | Insecta | Diptera | Chironomidae | Chironomus	1376
KRW10-07 2010	Arthropoda | Insecta | Diptera | Chironomidae | Chironomus | Chironomus nudiventris	34383
KRW10-07 2010	Arthropoda | Insecta | Diptera | Chironomidae | Chironomus | Chironomus plumosus / tentans	216
KRW10-07 2010	Arthropoda | Insecta | Diptera | Chironomidae | Chironomus | Chironomus pseudothummi	159
KRW10-07 2010	Arthropoda | Insecta | Diptera | Chironomidae | Cladotanytarsus | Cladotanytarsus atridorsum	121
KRW10-07 2010	Arthropoda | Insecta | Diptera | Chironomidae | Cladotanytarsus | Cladotanytarsus lepidocalcar / wexionensis	12
KRW10-07 2010	Arthropoda | Insecta | Diptera | Chironomidae | Cryptochironomus | Cryptochironomus supplicans	37
KRW10-07 2010	Arthropoda | Insecta | Diptera | Chironomidae | Endochironomus | Endochironomus albipennis / tendens	77
KRW10-07 2010	Arthropoda | Insecta | Diptera | Chironomidae | Glyptotendipes	880
KRW10-07 2010	Arthropoda | Insecta | Diptera | Chironomidae | Glyptotendipes | Glyptotendipes cauliginellus	847
KRW10-07 2010	Arthropoda | Insecta | Diptera | Chironomidae | Glyptotendipes | Glyptotendipes pallens	1684
KRW10-07 2010	Arthropoda | Insecta | Diptera | Chironomidae | Glyptotendipes | Glyptotendipes paripes	465
KRW10-07 2010	Arthropoda | Insecta | Diptera | Chironomidae | Polypedilum	193
KRW10-07 2010	Arthropoda | Insecta | Diptera | Chironomidae | Polypedilum | Polypedilum nubeculosum	5428
KRW10-07 2010	Arthropoda | Insecta | Hemiptera | Micronectidae | Micronecta	31
KRW10-07 2010	Arthropoda | Insecta | Hemiptera | Micronectidae | Micronecta | Micronecta scholtzi	372
KRW10-07 2010	Arthropoda | Insecta | Trichoptera | Leptoceridae | Mystacides | Mystacides niger	11
KRW10-07 2010	Arthropoda | Insecta | Trichoptera | Limnephilidae | Anabolia | Anabolia nervosa	132
KRW10-07 2010	Arthropoda | Malacostraca | Amphipoda | Gammaridae | Dikerogammarus | Dikerogammarus villosus	13
KRW10-07 2010	Arthropoda | Malacostraca | Amphipoda | Gammaridae | Gammarus | Gammarus tigrinus	279
KRW10-07 2010	Arthropoda | Malacostraca | Isopoda | Asellidae | Asellus | Asellus aquaticus	218
KRW10-07 2010	Arthropoda | Malacostraca | Mysida | Mysidae | Limnomysis | Limnomysis benedeni	300
KRW10-07 2010	Arthropoda | Malacostraca | Mysida | Mysidae | Neomysis | Neomysis integer	12
KRW10-07 2010	Mollusca | Bivalvia | Unionida | Unionidae | Unio | Unio pictorum	508
KRW10-07 2010	Mollusca | Bivalvia | Venerida | Cyrenidae | Corbicula | Corbicula fluminea	217
KRW10-07 2010	Mollusca | Gastropoda | Allogastropoda | Valvatidae | Valvata | Valvata piscinalis	398
KRW10-07 2010	Mollusca | Gastropoda | Cycloneritimorpha | Neritidae | Theodoxus | Theodoxus fluviatilis	520
KRW10-07 2010	Mollusca | Gastropoda | Hygrophila | Lymnaeidae | Radix | Radix auricularia	29
KRW10-07 2010	Mollusca | Gastropoda | Hygrophila | Lymnaeidae | Radix | Radix balthica	150
KRW10-07 2010	Mollusca | Gastropoda | Littorinimorpha | Bithyniidae | Bithynia | Bithynia tentaculata	29
KRW10-07 2010	Unidentified	90
KRW11-03 2012	Annelida | Hirudinea | Rhynchobdellida | Glossiphoniidae | Glossiphonia	632
KRW11-03 2012	Annelida | Hirudinea | Rhynchobdellida | Glossiphoniidae | Helobdella	4886
KRW11-03 2012	Annelida | Hirudinea | Rhynchobdellida | Glossiphoniidae | Helobdella | Helobdella stagnalis	685
KRW11-03 2012	Annelida | Oligochaeta | Tubificida | Tubificidae | Limnodrilus | Limnodrilus hoffmeisteri	48
KRW11-03 2012	Arthropoda | Insecta | Coleoptera | Dytiscidae | Laccophilus | Laccophilus hyalinus	58
KRW11-03 2012	Arthropoda | Insecta | Diptera | Chaoboridae | Chaoborus	111
KRW11-03 2012	Arthropoda | Insecta | Diptera | Chaoboridae | Chaoborus | Chaoborus flavicans	5108
KRW11-03 2012	Arthropoda | Insecta | Diptera | Chironomidae	23
KRW11-03 2012	Arthropoda | Insecta | Diptera | Chironomidae | Chironomus | Chironomus cingulatus / commutatus	72
KRW11-03 2012	Arthropoda | Insecta | Diptera | Chironomidae | Endochironomus	24
KRW11-03 2012	Arthropoda | Insecta | Diptera | Chironomidae | Endochironomus | Endochironomus albipennis / tendens	434
KRW11-03 2012	Arthropoda | Insecta | Diptera | Chironomidae | Endochironomus | Endochironomus tendens	17
KRW11-03 2012	Arthropoda | Insecta | Diptera | Chironomidae | Glyptotendipes	274
KRW11-03 2012	Arthropoda | Insecta | Diptera | Chironomidae | Glyptotendipes | Glyptotendipes pallens	1285
KRW11-03 2012	Arthropoda | Insecta | Diptera | Chironomidae | Glyptotendipes | Glyptotendipes paripes	889
KRW11-03 2012	Arthropoda | Insecta | Diptera | Chironomidae | Polypedilum	52
KRW11-03 2012	Arthropoda | Insecta | Diptera | Chironomidae | Polypedilum | Polypedilum nubeculosum	301
KRW11-03 2012	Arthropoda | Insecta | Diptera | Chironomidae | Procladius	8
KRW11-03 2012	Arthropoda | Insecta | Diptera | Chironomidae | Procladius | Procladius culiciformis	253
KRW11-03 2012	Arthropoda | Insecta | Diptera | Chironomidae | Tanytarsus | Tanytarsus occultus	40
KRW11-03 2012	Arthropoda | Insecta | Hemiptera | Corixidae | Sigara	106
KRW11-03 2012	Arthropoda | Insecta | Hemiptera | Corixidae | Sigara | Sigara striata	1566
KRW11-03 2012	Arthropoda | Insecta | Odonata | Coenagrionidae	9
KRW11-03 2012	Arthropoda | Insecta | Odonata | Coenagrionidae | Ischnura	145
KRW11-03 2012	Arthropoda | Insecta | Odonata | Coenagrionidae | Ischnura | Ischnura elegans	26799
KRW11-03 2012	Arthropoda | Insecta | Trichoptera | Ecnomidae | Ecnomus	9
KRW11-03 2012	Arthropoda | Insecta | Trichoptera | Ecnomidae | Ecnomus | Ecnomus tenellus	468
KRW11-03 2012	Arthropoda | Insecta | Trichoptera | Hydroptilidae | Orthotrichia | Orthotrichia costalis	22
KRW11-03 2012	Arthropoda | Insecta | Trichoptera | Leptoceridae | Mystacides | Mystacides longicornis	23
KRW11-03 2012	Arthropoda | Insecta | Trichoptera | Polycentropodidae | Cyrnus | Cyrnus trimaculatus	21
KRW11-03 2012	Arthropoda | Malacostraca | Amphipoda | Gammaridae | Gammarus | Gammarus pulex	9
KRW11-03 2012	Arthropoda | Malacostraca | Amphipoda | Gammaridae | Gammarus | Gammarus tigrinus	1978
KRW11-03 2012	Arthropoda | Malacostraca | Isopoda | Asellidae | Asellus	48
KRW11-03 2012	Arthropoda | Malacostraca | Isopoda | Asellidae | Asellus | Asellus aquaticus	756
KRW11-03 2012	Arthropoda | Malacostraca | Isopoda | Asellidae | Proasellus | Proasellus meridianus	264
KRW11-03 2012	Arthropoda | Malacostraca | Mysida | Mysidae | Limnomysis	5
KRW11-03 2012	Arthropoda | Malacostraca | Mysida | Mysidae | Limnomysis | Limnomysis benedeni	1028
KRW11-03 2012	Arthropoda | Maxillopoda | Arguloida | Argulidae | Argulus | Argulus foliaceus	34
KRW11-03 2012	Chordata | Actinopterygii | Cypriniformes | Cyprinidae | Rutilus | Rutilus rutilus	62
KRW11-03 2012	Unidentified	85
KRW11-04 2010	Annelida | Hirudinea | Arhynchobdellida | Erpobdellidae | Erpobdella	13
KRW11-04 2010	Arthropoda | Insecta | Coleoptera | Chrysomelidae | Galerucella | Galerucella nymphaeae	162
KRW11-04 2010	Arthropoda | Insecta | Diptera | Ceratopogonidae | Sphaeromias	2448
KRW11-04 2010	Arthropoda | Insecta | Diptera | Chaoboridae | Chaoborus	14664
KRW11-04 2010	Arthropoda | Insecta | Diptera | Chaoboridae | Chaoborus | Chaoborus flavicans	14291
KRW11-04 2010	Arthropoda | Insecta | Diptera | Chironomidae	1820
KRW11-04 2010	Arthropoda | Insecta | Diptera | Chironomidae | Chironomus | Chironomus plumosus / tentans	8669
KRW11-04 2010	Arthropoda | Insecta | Diptera | Chironomidae | Polypedilum	900
KRW11-04 2010	Arthropoda | Insecta | Diptera | Chironomidae | Polypedilum | Polypedilum nubeculosum	7951
KRW11-04 2010	Arthropoda | Insecta | Diptera | Chironomidae | Procladius	754
KRW11-04 2010	Arthropoda | Insecta | Diptera | Chironomidae | Procladius | Procladius culiciformis	8313
KRW11-04 2010	Arthropoda | Insecta | Hemiptera | Corixidae | Sigara | Sigara striata	191
KRW11-04 2010	Arthropoda | Malacostraca | Amphipoda | Gammaridae | Gammarus | Gammarus tigrinus	21
KRW11-04 2010	Arthropoda | Malacostraca | Mysida | Mysidae | Limnomysis	2785
KRW11-04 2010	Arthropoda | Malacostraca | Mysida | Mysidae | Limnomysis | Limnomysis benedeni	11137
KRW11-04 2010	Unidentified	175
KRW11-05 2012	Annelida | Hirudinea | Rhynchobdellida | Glossiphoniidae | Helobdella	65
KRW11-05 2012	Annelida | Oligochaeta | Tubificida | Naididae | Chaetogaster	94
KRW11-05 2012	Arthropoda | Insecta | Coleoptera	80
KRW11-05 2012	Arthropoda | Insecta | Coleoptera | Chrysomelidae | Galerucella	1998
KRW11-05 2012	Arthropoda | Insecta | Coleoptera | Chrysomelidae | Galerucella | Galerucella nymphaeae	3159
KRW11-05 2012	Arthropoda | Insecta | Coleoptera | Gyrinidae | Gyrinus	6517
KRW11-05 2012	Arthropoda | Insecta | Coleoptera | Gyrinidae | Gyrinus | Gyrinus marinus	40577
KRW11-05 2012	Arthropoda | Insecta | Diptera	316
KRW11-05 2012	Arthropoda | Insecta | Diptera | Ceratopogonidae | Mallochohelea | Mallochohelea nitida	127
KRW11-05 2012	Arthropoda | Insecta | Diptera | Chironomidae	30
KRW11-05 2012	Arthropoda | Insecta | Diptera | Chironomidae | Endochironomus | Endochironomus albipennis / tendens	3954
KRW11-05 2012	Arthropoda | Insecta | Diptera | Chironomidae | Glyptotendipes	620
KRW11-05 2012	Arthropoda | Insecta | Diptera | Chironomidae | Glyptotendipes | Glyptotendipes paripes	2586
KRW11-05 2012	Arthropoda | Insecta | Diptera | Chironomidae | Parachironomus	37
KRW11-05 2012	Arthropoda | Insecta | Diptera | Chironomidae | Parachironomus | Parachironomus gracilior	136
KRW11-05 2012	Arthropoda | Insecta | Diptera | Chironomidae | Polypedilum | Polypedilum nubeculosum	52
KRW11-05 2012	Arthropoda | Insecta | Diptera | Chironomidae | Procladius | Procladius culiciformis	131
KRW11-05 2012	Arthropoda | Insecta | Diptera | Chironomidae | Procladius | Procladius rufovittatus	558
KRW11-05 2012	Arthropoda | Insecta | Diptera | Chironomidae | Tanytarsus	65
KRW11-05 2012	Arthropoda | Insecta | Diptera | Chironomidae | Tanytarsus | Tanytarsus mendax	295
KRW11-05 2012	Arthropoda | Insecta | Diptera | Chironomidae | Tanytarsus | Tanytarsus occultus	300
KRW11-05 2012	Arthropoda | Insecta | Ephemeroptera | Caenidae | Caenis | Caenis horaria	222
KRW11-05 2012	Arthropoda | Insecta | Odonata | Coenagrionidae | Erythromma	15
KRW11-05 2012	Arthropoda | Insecta | Odonata | Coenagrionidae | Erythromma | Erythromma najas	503
KRW11-05 2012	Arthropoda | Insecta | Odonata | Coenagrionidae | Ischnura | Ischnura elegans	2689
KRW11-05 2012	Arthropoda | Insecta | Trichoptera | Leptoceridae | Athripsodes | Athripsodes aterrimus	127
KRW11-05 2012	Arthropoda | Insecta | Trichoptera | Limnephilidae | Anabolia | Anabolia nervosa	37
KRW11-05 2012	Arthropoda | Insecta | Trichoptera | Limnephilidae | Limnephilus	27
KRW11-05 2012	Arthropoda | Insecta | Trichoptera | Limnephilidae | Limnephilus | Limnephilus politus	94
KRW11-05 2012	Arthropoda | Malacostraca | Amphipoda | Gammaridae | Gammarus | Gammarus tigrinus	936
KRW11-05 2012	Arthropoda | Malacostraca | Isopoda | Asellidae | Asellus	748
KRW11-05 2012	Arthropoda | Malacostraca | Isopoda | Asellidae | Asellus | Asellus aquaticus	9022
KRW11-05 2012	Arthropoda | Malacostraca | Isopoda | Asellidae | Proasellus	64
KRW11-05 2012	Arthropoda | Malacostraca | Mysida | Mysidae | Limnomysis | Limnomysis benedeni	44
KRW11-05 2012	Mollusca | Gastropoda | Cycloneritimorpha | Neritidae | Theodoxus | Theodoxus fluviatilis	222
KRW11-05 2012	Mollusca | Gastropoda | Hygrophila | Lymnaeidae | Radix | Radix auricularia	266
KRW11-05 2012	Mollusca | Gastropoda | Hygrophila | Lymnaeidae | Stagnicola	1564
KRW11-05 2012	Mollusca | Gastropoda | Littorinimorpha | Bithyniidae | Bithynia	1450
KRW11-05 2012	Unidentified	179
KRW13-01 2012	Annelida | Hirudinea | Arhynchobdellida | Erpobdellidae | Erpobdella	212
KRW13-01 2012	Annelida | Hirudinea | Rhynchobdellida | Glossiphoniidae | Helobdella	240
KRW13-01 2012	Annelida | Hirudinea | Rhynchobdellida | Glossiphoniidae | Helobdella | Helobdella stagnalis	572
KRW13-01 2012	Annelida | Hirudinea | Rhynchobdellida | Piscicolidae | Piscicola | Piscicola borowieci / geometra / margaritae	751
KRW13-01 2012	Arthropoda | Insecta | Coleoptera | Cantharidae | Silis | Silis ruficollis	22
KRW13-01 2012	Arthropoda | Insecta | Diptera	205
KRW13-01 2012	Arthropoda | Insecta | Diptera | Chironomidae	20
KRW13-01 2012	Arthropoda | Insecta | Diptera | Chironomidae | Chironomus | Chironomus plumosus / tentans	147
KRW13-01 2012	Arthropoda | Insecta | Diptera | Chironomidae | Glyptotendipes	461
KRW13-01 2012	Arthropoda | Insecta | Diptera | Chironomidae | Glyptotendipes | Glyptotendipes pallens	5286
KRW13-01 2012	Arthropoda | Insecta | Diptera | Chironomidae | Glyptotendipes | Glyptotendipes paripes	55
KRW13-01 2012	Arthropoda | Insecta | Hemiptera | Corixidae | Sigara	27
KRW13-01 2012	Arthropoda | Insecta | Hemiptera | Corixidae | Sigara | Sigara striata	2274
KRW13-01 2012	Arthropoda | Insecta | Odonata | Coenagrionidae | Ischnura	226
KRW13-01 2012	Arthropoda | Insecta | Odonata | Coenagrionidae | Ischnura | Ischnura elegans	40979
KRW13-01 2012	Arthropoda | Insecta | Trichoptera | Phryganeidae | Agrypnia	511
KRW13-01 2012	Arthropoda | Insecta | Trichoptera | Phryganeidae | Agrypnia | Agrypnia pagetana	30728
KRW13-01 2012	Arthropoda | Malacostraca | Isopoda | Asellidae | Asellus | Asellus aquaticus	44
KRW13-01 2012	Mollusca | Gastropoda | Hygrophila | Physidae | Physa | Physa fontinalis	149
KRW13-01 2012	Mollusca | Gastropoda | Littorinimorpha | Bithyniidae | Bithynia	40
KRW13-01 2012	Unidentified	52
KRW13-06 2012	Annelida | Hirudinea | Rhynchobdellida | Glossiphoniidae | Helobdella | Helobdella stagnalis	34
KRW13-06 2012	Arthropoda | Insecta | Diptera | Chironomidae	93
KRW13-06 2012	Arthropoda | Insecta | Diptera | Chironomidae | Chironomus | Chironomus pallidivittatus / tentans	35
KRW13-06 2012	Arthropoda | Insecta | Diptera | Chironomidae | Chironomus | Chironomus plumosus / tentans	541
KRW13-06 2012	Arthropoda | Insecta | Diptera | Chironomidae | Glyptotendipes	3971
KRW13-06 2012	Arthropoda | Insecta | Diptera | Chironomidae | Glyptotendipes | Glyptotendipes pallens	29380
KRW13-06 2012	Arthropoda | Insecta | Diptera | Chironomidae | Glyptotendipes | Glyptotendipes paripes	8477
KRW13-06 2012	Arthropoda | Insecta | Trichoptera | Leptoceridae | Oecetis | Oecetis ochracea	163
KRW13-06 2012	Arthropoda | Insecta | Trichoptera | Phryganeidae | Agrypnia	1562
KRW13-06 2012	Arthropoda | Insecta | Trichoptera | Phryganeidae | Agrypnia | Agrypnia pagetana	27544
KRW13-06 2012	Arthropoda | Malacostraca | Amphipoda | Gammaridae | Gammarus | Gammarus tigrinus	2923
KRW13-06 2012	Arthropoda | Malacostraca | Isopoda | Asellidae | Asellus | Asellus aquaticus	98
KRW13-06 2012	Arthropoda | Malacostraca | Isopoda | Asellidae | Proasellus	25
KRW13-06 2012	Arthropoda | Malacostraca | Mysida | Mysidae | Neomysis | Neomysis integer	86
KRW13-06 2012	Mollusca | Gastropoda | Hygrophila | Physidae | Physella | Physella acuta	32
KRW13-06 2012	Mollusca | Gastropoda | Littorinimorpha | Bithyniidae | Bithynia	12044
KRW13-06 2012	Unidentified	499
KRW18-04 2010	Annelida | Hirudinea | Arhynchobdellida | Erpobdellidae | Erpobdella	18283
KRW18-04 2010	Annelida | Hirudinea | Rhynchobdellida | Glossiphoniidae | Alboglossiphonia	1309
KRW18-04 2010	Annelida | Hirudinea | Rhynchobdellida | Glossiphoniidae | Helobdella	28440
KRW18-04 2010	Annelida | Hirudinea | Rhynchobdellida | Glossiphoniidae | Helobdella | Helobdella stagnalis	4939
KRW18-04 2010	Annelida | Oligochaeta | Lumbriculida | Lumbriculidae | Lumbriculus | Lumbriculus variegatus	63
KRW18-04 2010	Annelida | Oligochaeta | Tubificida | Naididae | Chaetogaster	137
KRW18-04 2010	Annelida | Oligochaeta | Tubificida | Tubificidae | Aulodrilus | Aulodrilus pluriseta	42
KRW18-04 2010	Annelida | Oligochaeta | Tubificida | Tubificidae | Ilyodrilus | Ilyodrilus templetoni	91
KRW18-04 2010	Annelida | Oligochaeta | Tubificida | Tubificidae | Tubifex	16
KRW18-04 2010	Arthropoda | Insecta | Coleoptera | Dytiscidae | Hygrotus | Hygrotus inaequalis	38
KRW18-04 2010	Arthropoda | Insecta | Diptera | Ceratopogonidae | Bezzia	1983
KRW18-04 2010	Arthropoda | Insecta | Hemiptera | Corixidae	3859
KRW18-04 2010	Arthropoda | Insecta | Hemiptera | Corixidae | Paracorixa	1062
KRW18-04 2010	Arthropoda | Insecta | Hemiptera | Corixidae | Paracorixa | Paracorixa concinna	9840
KRW18-04 2010	Arthropoda | Insecta | Hemiptera | Corixidae | Sigara	835
KRW18-04 2010	Arthropoda | Insecta | Hemiptera | Corixidae | Sigara | Sigara falleni / iactans / longipalis	5827
KRW18-04 2010	Arthropoda | Insecta | Odonata | Coenagrionidae | Ischnura | Ischnura elegans	307
KRW18-04 2010	Arthropoda | Insecta | Odonata | Libellulidae | Orthetrum | Orthetrum cancellatum	3867
KRW18-04 2010	Arthropoda | Malacostraca | Isopoda | Asellidae | Asellus	6455
KRW18-04 2010	Arthropoda | Malacostraca | Isopoda | Asellidae | Asellus | Asellus aquaticus	31474
KRW18-04 2010	Arthropoda | Malacostraca | Isopoda | Asellidae | Proasellus	203
KRW18-04 2010	Arthropoda | Malacostraca | Isopoda | Asellidae | Proasellus | Proasellus meridianus	2308
KRW18-04 2010	Mollusca | Gastropoda | Hygrophila | Lymnaeidae | Lymnaea | Lymnaea stagnalis	17
KRW18-04 2010	Mollusca | Gastropoda | Hygrophila | Lymnaeidae | Radix | Radix balthica	313
KRW18-04 2010	Mollusca | Gastropoda | Hygrophila | Planorbidae | Planorbarius | Planorbarius corneus	21
KRW18-04 2010	Unidentified	273
KRW18-05 2012	Annelida | Hirudinea | Rhynchobdellida | Glossiphoniidae | Alboglossiphonia	110
KRW18-05 2012	Annelida | Hirudinea | Rhynchobdellida | Glossiphoniidae | Helobdella	59
KRW18-05 2012	Annelida | Hirudinea | Rhynchobdellida | Glossiphoniidae | Theromyzon	71
KRW18-05 2012	Annelida | Hirudinea | Rhynchobdellida | Glossiphoniidae | Theromyzon | Theromyzon tessulatum	4489
KRW18-05 2012	Annelida | Oligochaeta | Lumbriculida | Lumbriculidae | Lumbriculus | Lumbriculus variegatus	276
KRW18-05 2012	Annelida | Oligochaeta | Tubificida | Tubificidae	240
KRW18-05 2012	Annelida | Oligochaeta | Tubificida | Tubificidae | Limnodrilus | Limnodrilus hoffmeisteri	255
KRW18-05 2012	Annelida | Oligochaeta | Tubificida | Tubificidae | Tubifex	9082
KRW18-05 2012	Arthropoda | Arachnida | Trombidiformes | Hydrachnidae | Hydrachna | Hydrachna conjecta	35
KRW18-05 2012	Arthropoda | Insecta | Diptera	26
KRW18-05 2012	Arthropoda | Insecta | Diptera | Ceratopogonidae	288
KRW18-05 2012	Arthropoda | Insecta | Diptera | Ceratopogonidae | Mallochohelea | Mallochohelea nitida	65
KRW18-05 2012	Arthropoda | Insecta | Diptera | Chironomidae | Ablabesmyia	320
KRW18-05 2012	Arthropoda | Insecta | Diptera | Chironomidae | Ablabesmyia | Ablabesmyia monilis / cf phatta	4638
KRW18-05 2012	Arthropoda | Insecta | Diptera | Chironomidae | Clinotanypus	39
KRW18-05 2012	Arthropoda | Insecta | Diptera | Chironomidae | Clinotanypus | Clinotanypus nervosus	739
KRW18-05 2012	Arthropoda | Insecta | Diptera | Chironomidae | Endochironomus | Endochironomus dispar gr.	13
KRW18-05 2012	Arthropoda | Insecta | Diptera | Chironomidae | Glyptotendipes	56
KRW18-05 2012	Arthropoda | Insecta | Diptera | Chironomidae | Monopelopia	51
KRW18-05 2012	Arthropoda | Insecta | Diptera | Chironomidae | Monopelopia | Monopelopia tenuicalcar	204
KRW18-05 2012	Arthropoda | Insecta | Diptera | Chironomidae | Parachironomus	1008
KRW18-05 2012	Arthropoda | Insecta | Diptera | Chironomidae | Parachironomus | Parachironomus parilis	40
KRW18-05 2012	Arthropoda | Insecta | Diptera | Chironomidae | Polypedilum	46
KRW18-05 2012	Arthropoda | Insecta | Diptera | Chironomidae | Procladius	195
KRW18-05 2012	Arthropoda | Insecta | Diptera | Chironomidae | Procladius | Procladius cf flavifrons / lugens	39
KRW18-05 2012	Arthropoda | Insecta | Diptera | Chironomidae | Tanypus | Tanypus kraatzi	99
KRW18-05 2012	Arthropoda | Insecta | Diptera | Chironomidae | Xenopelopia | Xenopelopia nigricans	173
KRW18-05 2012	Arthropoda | Insecta | Diptera | Limoniidae | Erioptera | Erioptera squalida	8
KRW18-05 2012	Arthropoda | Insecta | Ephemeroptera | Baetidae | Cloeon	90
KRW18-05 2012	Arthropoda | Insecta | Ephemeroptera | Baetidae | Cloeon | Cloeon dipterum	2077
KRW18-05 2012	Arthropoda | Insecta | Ephemeroptera | Caenidae | Caenis | Caenis robusta	656
KRW18-05 2012	Arthropoda | Insecta | Hemiptera | Corixidae | Callicorixa | Callicorixa praeusta	70
KRW18-05 2012	Arthropoda | Insecta | Hemiptera | Corixidae | Cymatia	2043
KRW18-05 2012	Arthropoda | Insecta | Megaloptera | Sialidae | Sialis | Sialis lutaria	22
KRW18-05 2012	Arthropoda | Insecta | Trichoptera | Leptoceridae | Triaenodes	205
KRW18-05 2012	Arthropoda | Insecta | Trichoptera | Leptoceridae | Triaenodes | Triaenodes bicolor	1887
KRW18-05 2012	Arthropoda | Insecta | Trichoptera | Polycentropodidae | Holocentropus	286
KRW18-05 2012	Arthropoda | Insecta | Trichoptera | Polycentropodidae | Holocentropus | Holocentropus picicornis	180
KRW18-05 2012	Arthropoda | Malacostraca | Isopoda | Asellidae | Asellus	3346
KRW18-05 2012	Arthropoda | Malacostraca | Isopoda | Asellidae | Asellus | Asellus aquaticus	24564
KRW18-05 2012	Chordata | Aves | Anseriformes | Anatidae | Anas	1006
KRW18-05 2012	Chordata | Aves | Anseriformes | Anatidae | Anser	15238
KRW18-05 2012	Mollusca | Gastropoda | Hygrophila | Physidae | Physa	13
KRW18-05 2012	Mollusca | Gastropoda | Hygrophila | Physidae | Physa | Physa fontinalis	23
KRW18-05 2012	Unidentified	87
KRW19-02 2012	Annelida | Hirudinea | Arhynchobdellida | Erpobdellidae | Erpobdella	39
KRW19-02 2012	Annelida | Oligochaeta | Lumbriculida | Lumbriculidae | Lumbriculus | Lumbriculus variegatus	146
KRW19-02 2012	Annelida | Oligochaeta | Tubificida | Naididae | Stylaria | Stylaria lacustris	448
KRW19-02 2012	Annelida | Oligochaeta | Tubificida | Tubificidae | Aulodrilus | Aulodrilus pluriseta	347
KRW19-02 2012	Annelida | Oligochaeta | Tubificida | Tubificidae | Limnodrilus | Limnodrilus hoffmeisteri	21
KRW19-02 2012	Annelida | Oligochaeta | Tubificida | Tubificidae | Rhyacodrilus	58
KRW19-02 2012	Arthropoda | Insecta | Diptera | Ceratopogonidae	841
KRW19-02 2012	Arthropoda | Insecta | Diptera | Ceratopogonidae | Bezzia	60
KRW19-02 2012	Arthropoda | Insecta | Diptera | Ceratopogonidae | Palpomyia	888
KRW19-02 2012	Arthropoda | Insecta | Diptera | Ceratopogonidae | Sphaeromias	42
KRW19-02 2012	Arthropoda | Insecta | Diptera | Chironomidae | Ablabesmyia | Ablabesmyia monilis / cf phatta	34
KRW19-02 2012	Arthropoda | Insecta | Diptera | Chironomidae | Polypedilum	59
KRW19-02 2012	Arthropoda | Insecta | Diptera | Limoniidae | Pilaria | Pilaria scutellata	71
KRW19-02 2012	Arthropoda | Insecta | Diptera | Simuliidae | Simulium	15
KRW19-02 2012	Arthropoda | Insecta | Ephemeroptera | Baetidae | Cloeon	12
KRW19-02 2012	Arthropoda | Insecta | Ephemeroptera | Baetidae | Cloeon | Cloeon dipterum	758
KRW19-02 2012	Arthropoda | Insecta | Ephemeroptera | Caenidae | Caenis | Caenis horaria	20
KRW19-02 2012	Arthropoda | Malacostraca | Isopoda | Asellidae | Asellus	5221
KRW19-02 2012	Arthropoda | Malacostraca | Isopoda | Asellidae | Asellus | Asellus aquaticus	46709
KRW19-02 2012	Mollusca | Gastropoda | Hygrophila | Lymnaeidae | Lymnaea | Lymnaea stagnalis	21
KRW19-02 2012	Mollusca | Gastropoda | Hygrophila | Physidae | Physa	195
KRW19-02 2012	Mollusca | Gastropoda | Hygrophila | Physidae | Physa | Physa fontinalis	460
KRW19-02 2012	Mollusca | Gastropoda | Hygrophila | Planorbidae | Hippeutis	20
KRW19-02 2012	Unidentified	8
KRW19-04 2012	Annelida | Hirudinea | Rhynchobdellida | Glossiphoniidae | Helobdella	9
KRW19-04 2012	Annelida | Hirudinea | Rhynchobdellida | Glossiphoniidae | Helobdella | Helobdella stagnalis	25
KRW19-04 2012	Annelida | Hirudinea | Rhynchobdellida | Glossiphoniidae | Theromyzon | Theromyzon tessulatum	28
KRW19-04 2012	Annelida | Oligochaeta | Tubificida | Naididae | Ophidonais | Ophidonais serpentina	193
KRW19-04 2012	Arthropoda | Insecta | Diptera | Ceratopogonidae | Palpomyia	8
KRW19-04 2012	Arthropoda | Insecta | Diptera | Chironomidae | Ablabesmyia	9
KRW19-04 2012	Arthropoda | Insecta | Diptera | Chironomidae | Ablabesmyia | Ablabesmyia monilis / cf phatta	156
KRW19-04 2012	Arthropoda | Insecta | Diptera | Chironomidae | Ablabesmyia | Ablabesmyia phatta	28
KRW19-04 2012	Arthropoda | Insecta | Diptera | Chironomidae | Clinotanypus | Clinotanypus nervosus	192
KRW19-04 2012	Arthropoda | Insecta | Diptera | Chironomidae | Polypedilum	57
KRW19-04 2012	Arthropoda | Insecta | Diptera | Chironomidae | Procladius | Procladius culiciformis	35
KRW19-04 2012	Arthropoda | Insecta | Diptera | Chironomidae | Tanypus	9
KRW19-04 2012	Arthropoda | Insecta | Diptera | Chironomidae | Tanypus | Tanypus kraatzi	275
KRW19-04 2012	Arthropoda | Insecta | Ephemeroptera | Baetidae | Cloeon | Cloeon dipterum	55
KRW19-04 2012	Arthropoda | Insecta | Ephemeroptera | Caenidae | Caenis | Caenis horaria	281
KRW19-04 2012	Arthropoda | Insecta | Ephemeroptera | Caenidae | Caenis | Caenis robusta	75
KRW19-04 2012	Arthropoda | Insecta | Lepidoptera | Crambidae | Cataclysta	43
KRW19-04 2012	Arthropoda | Insecta | Lepidoptera | Crambidae | Cataclysta | Cataclysta lemnata	329
KRW19-04 2012	Arthropoda | Insecta | Odonata | Coenagrionidae | Erythromma	60
KRW19-04 2012	Arthropoda | Insecta | Odonata | Coenagrionidae | Erythromma | Erythromma najas	1673
KRW19-04 2012	Arthropoda | Insecta | Trichoptera | Leptoceridae | Triaenodes	79
KRW19-04 2012	Arthropoda | Insecta | Trichoptera | Leptoceridae | Triaenodes | Triaenodes bicolor	1618
KRW19-04 2012	Arthropoda | Malacostraca | Isopoda | Asellidae | Asellus	5180
KRW19-04 2012	Arthropoda | Malacostraca | Isopoda | Asellidae | Asellus | Asellus aquaticus	46808
KRW19-04 2012	Chordata | Aves | Anseriformes | Anatidae | Anas	637
KRW19-04 2012	Mollusca | Gastropoda | Allogastropoda | Valvatidae | Valvata | Valvata piscinalis	8
KRW19-04 2012	Mollusca | Gastropoda | Architaenioglossa | Viviparidae | Viviparus	60
KRW19-04 2012	Mollusca | Gastropoda | Hygrophila | Planorbidae | Gyraulus | Gyraulus albus	302
KRW19-04 2012	Unidentified	889
KRW19-05 2010	Annelida | Hirudinea | Arhynchobdellida | Erpobdellidae | Erpobdella	22
KRW19-05 2010	Annelida | Hirudinea | Rhynchobdellida | Glossiphoniidae | Alboglossiphonia	1308
KRW19-05 2010	Annelida | Hirudinea | Rhynchobdellida | Glossiphoniidae | Helobdella	20419
KRW19-05 2010	Annelida | Hirudinea | Rhynchobdellida | Piscicolidae | Piscicola | Piscicola borowieci / geometra / margaritae	692
KRW19-05 2010	Annelida | Oligochaeta | Tubificida | Naididae | Chaetogaster	30
KRW19-05 2010	Annelida | Oligochaeta | Tubificida | Naididae | Nais	19
KRW19-05 2010	Annelida | Oligochaeta | Tubificida | Naididae | Stylaria | Stylaria lacustris	63
KRW19-05 2010	Annelida | Oligochaeta | Tubificida | Tubificidae	10
KRW19-05 2010	Annelida | Oligochaeta | Tubificida | Tubificidae | Potamothrix | Potamothrix heuscheri	44
KRW19-05 2010	Annelida | Oligochaeta | Tubificida | Tubificidae | Tubifex	22
KRW19-05 2010	Arthropoda | Insecta | Diptera | Chironomidae | Ablabesmyia	223
KRW19-05 2010	Arthropoda | Insecta | Diptera | Chironomidae | Ablabesmyia | Ablabesmyia longistyla	212
KRW19-05 2010	Arthropoda | Insecta | Diptera | Chironomidae | Ablabesmyia | Ablabesmyia monilis	11
KRW19-05 2010	Arthropoda | Insecta | Diptera | Chironomidae | Chironomus | Chironomus cingulatus / commutatus	89
KRW19-05 2010	Arthropoda | Insecta | Diptera | Chironomidae | Clinotanypus | Clinotanypus nervosus	9
KRW19-05 2010	Arthropoda | Insecta | Diptera | Chironomidae | Endochironomus | Endochironomus albipennis / tendens	48
KRW19-05 2010	Arthropoda | Insecta | Diptera | Chironomidae | Glyptotendipes | Glyptotendipes pallens	76
KRW19-05 2010	Arthropoda | Insecta | Diptera | Chironomidae | Glyptotendipes | Glyptotendipes paripes	78
KRW19-05 2010	Arthropoda | Insecta | Diptera | Chironomidae | Parachironomus | Parachironomus gracilior	133
KRW19-05 2010	Arthropoda | Insecta | Diptera | Chironomidae | Polypedilum | Polypedilum nubeculosum	44
KRW19-05 2010	Arthropoda | Insecta | Diptera | Chironomidae | Procladius | Procladius culiciformis	40
KRW19-05 2010	Arthropoda | Insecta | Diptera | Chironomidae | Tanypus | Tanypus kraatzi	54
KRW19-05 2010	Arthropoda | Insecta | Ephemeroptera | Baetidae | Cloeon | Cloeon dipterum	164
KRW19-05 2010	Arthropoda | Insecta | Ephemeroptera | Caenidae | Caenis | Caenis horaria	100
KRW19-05 2010	Arthropoda | Insecta | Ephemeroptera | Caenidae | Caenis | Caenis robusta	20
KRW19-05 2010	Arthropoda | Insecta | Hemiptera | Corixidae | Cymatia	774
KRW19-05 2010	Arthropoda | Insecta | Hemiptera | Corixidae | Sigara | Sigara falleni / iactans / longipalis	13
KRW19-05 2010	Arthropoda | Insecta | Megaloptera | Sialidae | Sialis | Sialis lutaria	12
KRW19-05 2010	Arthropoda | Insecta | Odonata | Coenagrionidae | Ischnura | Ischnura elegans	361
KRW19-05 2010	Arthropoda | Malacostraca | Amphipoda | Gammaridae | Gammarus | Gammarus pulex	10
KRW19-05 2010	Arthropoda | Malacostraca | Isopoda | Asellidae | Asellus	77
KRW19-05 2010	Arthropoda | Malacostraca | Isopoda | Asellidae | Asellus | Asellus aquaticus	1985
KRW19-05 2010	Arthropoda | Malacostraca | Isopoda | Asellidae | Proasellus	23
KRW19-05 2010	Arthropoda | Malacostraca | Isopoda | Asellidae | Proasellus | Proasellus coxalis	649
KRW19-05 2010	Arthropoda | Malacostraca | Mysida | Mysidae | Limnomysis | Limnomysis benedeni	68
KRW19-05 2010	Chordata | Actinopterygii | Cypriniformes | Cyprinidae | Abramis | Abramis brama	16
KRW19-05 2010	Mollusca | Gastropoda | Hygrophila | Acroloxidae | Acroloxus | Acroloxus lacustris	9
KRW19-05 2010	Mollusca | Gastropoda | Hygrophila | Physidae | Physa	280
KRW19-05 2010	Mollusca | Gastropoda | Hygrophila | Physidae | Physa | Physa fontinalis	10
KRW19-05 2010	Mollusca | Gastropoda | Littorinimorpha | Bithyniidae | Bithynia	41
KRW19-05 2010	Mollusca | Gastropoda | Littorinimorpha | Bithyniidae | Bithynia | Bithynia tentaculata	62
KRW19-05 2010	Unidentified	365
KRW19-06 2012	Annelida | Hirudinea | Arhynchobdellida | Erpobdellidae | Erpobdella	105
KRW19-06 2012	Annelida | Hirudinea | Arhynchobdellida | Erpobdellidae | Erpobdella | Erpobdella testacea	22
KRW19-06 2012	Annelida | Hirudinea | Rhynchobdellida | Glossiphoniidae | Helobdella	771
KRW19-06 2012	Annelida | Oligochaeta | Tubificida | Naididae | Chaetogaster	32
KRW19-06 2012	Annelida | Oligochaeta | Tubificida | Naididae | Nais	34
KRW19-06 2012	Annelida | Oligochaeta | Tubificida | Naididae | Stylaria | Stylaria lacustris	15
KRW19-06 2012	Annelida | Oligochaeta | Tubificida | Tubificidae | Aulodrilus | Aulodrilus pluriseta	201
KRW19-06 2012	Annelida | Oligochaeta | Tubificida | Tubificidae | Limnodrilus | Limnodrilus hoffmeisteri	18
KRW19-06 2012	Annelida | Oligochaeta | Tubificida | Tubificidae | Potamothrix | Potamothrix heuscheri	13
KRW19-06 2012	Arthropoda | Arachnida | Trombidiformes | Pionidae | Tiphys | Tiphys ornatus	83
KRW19-06 2012	Arthropoda | Insecta | Coleoptera | Noteridae | Noterus | Noterus clavicornis	5
KRW19-06 2012	Arthropoda | Insecta | Coleoptera | Noteridae | Noterus | Noterus crassicornis	144
KRW19-06 2012	Arthropoda | Insecta | Diptera | Ceratopogonidae | Bezzia	31
KRW19-06 2012	Arthropoda | Insecta | Diptera | Ceratopogonidae | Palpomyia	130
KRW19-06 2012	Arthropoda | Insecta | Diptera | Chironomidae	4
KRW19-06 2012	Arthropoda | Insecta | Diptera | Chironomidae | Acricotopus | Acricotopus lucens	338
KRW19-06 2012	Arthropoda | Insecta | Diptera | Chironomidae | Clinotanypus	2
KRW19-06 2012	Arthropoda | Insecta | Diptera | Chironomidae | Clinotanypus | Clinotanypus nervosus	96
KRW19-06 2012	Arthropoda | Insecta | Diptera | Chironomidae | Endochironomus	54
KRW19-06 2012	Arthropoda | Insecta | Diptera | Chironomidae | Endochironomus | Endochironomus tendens	30
KRW19-06 2012	Arthropoda | Insecta | Diptera | Chironomidae | Glyptotendipes	132
KRW19-06 2012	Arthropoda | Insecta | Diptera | Chironomidae | Glyptotendipes | Glyptotendipes cauliginellus	85
KRW19-06 2012	Arthropoda | Insecta | Diptera | Chironomidae | Parachironomus | Parachironomus gracilior	13
KRW19-06 2012	Arthropoda | Insecta | Diptera | Chironomidae | Parachironomus | Parachironomus siljanensis	97
KRW19-06 2012	Arthropoda | Insecta | Diptera | Chironomidae | Procladius | Procladius choreus	50
KRW19-06 2012	Arthropoda | Insecta | Diptera | Chironomidae | Psectrotanypus | Psectrotanypus varius	318
KRW19-06 2012	Arthropoda | Insecta | Diptera | Chironomidae | Tanypus	50
KRW19-06 2012	Arthropoda | Insecta | Diptera | Chironomidae | Tanypus | Tanypus kraatzi	1158
KRW19-06 2012	Arthropoda | Insecta | Diptera | Chironomidae | Tanytarsus | Tanytarsus usmaensis	2
KRW19-06 2012	Arthropoda | Insecta | Diptera | Limoniidae | Pilaria	2
KRW19-06 2012	Arthropoda | Insecta | Diptera | Limoniidae | Pilaria | Pilaria scutellata	109
KRW19-06 2012	Arthropoda | Insecta | Diptera | Stratiomyidae | Oplodontha | Oplodontha viridula	32
KRW19-06 2012	Arthropoda | Insecta | Ephemeroptera | Caenidae | Caenis | Caenis robusta	578
KRW19-06 2012	Arthropoda | Insecta | Hemiptera | Corixidae | Hesperocorixa	142
KRW19-06 2012	Arthropoda | Insecta | Hemiptera | Notonectidae | Notonecta | Notonecta glauca / obliqua	16
KRW19-06 2012	Arthropoda | Insecta | Lepidoptera | Crambidae | Cataclysta	23
KRW19-06 2012	Arthropoda | Insecta | Lepidoptera | Crambidae | Cataclysta | Cataclysta lemnata	133
KRW19-06 2012	Arthropoda | Insecta | Lepidoptera | Crambidae | Donacaula	24
KRW19-06 2012	Arthropoda | Insecta | Lepidoptera | Crambidae | Donacaula | Donacaula forficella	1498
KRW19-06 2012	Arthropoda | Insecta | Megaloptera | Sialidae | Sialis | Sialis lutaria	49
KRW19-06 2012	Arthropoda | Insecta | Trichoptera | Leptoceridae | Triaenodes	182
KRW19-06 2012	Arthropoda | Insecta | Trichoptera | Leptoceridae | Triaenodes | Triaenodes bicolor	3764
KRW19-06 2012	Arthropoda | Malacostraca | Isopoda | Asellidae | Asellus	2137
KRW19-06 2012	Arthropoda | Malacostraca | Isopoda | Asellidae | Asellus | Asellus aquaticus	24216
KRW19-06 2012	Mollusca | Gastropoda | Architaenioglossa | Viviparidae | Viviparus	75
KRW19-06 2012	Mollusca | Gastropoda | Hygrophila | Acroloxidae | Acroloxus | Acroloxus lacustris	14
KRW19-06 2012	Mollusca | Gastropoda | Hygrophila | Lymnaeidae | Radix	58
KRW19-06 2012	Mollusca | Gastropoda | Hygrophila | Lymnaeidae | Radix | Radix balthica	1224
KRW19-06 2012	Mollusca | Gastropoda | Hygrophila | Planorbidae | Hippeutis	15
KRW19-06 2012	Mollusca | Gastropoda | Hygrophila | Planorbidae | Planorbarius | Planorbarius corneus	45
KRW19-06 2012	Unidentified	601
KRW20-16 2010	Annelida | Hirudinea | Rhynchobdellida | Piscicolidae | Piscicola	3045
KRW20-16 2010	Annelida | Oligochaeta | Tubificida | Naididae | Chaetogaster	68
KRW20-16 2010	Arthropoda | Insecta | Diptera	1037
KRW20-16 2010	Arthropoda | Insecta | Diptera | Chironomidae	747
KRW20-16 2010	Arthropoda | Insecta | Diptera | Chironomidae | Ablabesmyia	1466
KRW20-16 2010	Arthropoda | Insecta | Diptera | Chironomidae | Ablabesmyia | Ablabesmyia longistyla	5598
KRW20-16 2010	Arthropoda | Insecta | Diptera | Chironomidae | Chironomus | Chironomus cingulatus / commutatus	188
KRW20-16 2010	Arthropoda | Insecta | Diptera | Chironomidae | Endochironomus	75
KRW20-16 2010	Arthropoda | Insecta | Diptera | Chironomidae | Endochironomus | Endochironomus albipennis / tendens	2956
KRW20-16 2010	Arthropoda | Insecta | Diptera | Chironomidae | Glyptotendipes	852
KRW20-16 2010	Arthropoda | Insecta | Diptera | Chironomidae | Glyptotendipes | Glyptotendipes paripes	5575
KRW20-16 2010	Arthropoda | Insecta | Diptera | Chironomidae | Procladius	283
KRW20-16 2010	Arthropoda | Insecta | Diptera | Chironomidae | Procladius | Procladius culiciformis	360
KRW20-16 2010	Arthropoda | Insecta | Diptera | Chironomidae | Tanypus	56
KRW20-16 2010	Arthropoda | Insecta | Diptera | Chironomidae | Tanypus | Tanypus kraatzi	368
KRW20-16 2010	Arthropoda | Insecta | Ephemeroptera | Caenidae | Caenis	43
KRW20-16 2010	Arthropoda | Insecta | Ephemeroptera | Caenidae | Caenis | Caenis horaria	188
KRW20-16 2010	Arthropoda | Insecta | Ephemeroptera | Caenidae | Caenis | Caenis robusta	125
KRW20-16 2010	Arthropoda | Insecta | Hemiptera | Micronectidae | Micronecta	321
KRW20-16 2010	Arthropoda | Insecta | Hemiptera | Micronectidae | Micronecta | Micronecta scholtzi	6496
KRW20-16 2010	Arthropoda | Insecta | Megaloptera | Sialidae | Sialis | Sialis lutaria	13
KRW20-16 2010	Arthropoda | Insecta | Odonata | Coenagrionidae | Ischnura | Ischnura elegans	79
KRW20-16 2010	Arthropoda | Insecta | Trichoptera | Leptoceridae | Athripsodes | Athripsodes aterrimus	416
KRW20-16 2010	Arthropoda | Insecta | Trichoptera | Leptoceridae | Oecetis | Oecetis lacustris	27
KRW20-16 2010	Arthropoda | Insecta | Trichoptera | Limnephilidae | Anabolia | Anabolia nervosa	433
KRW20-16 2010	Arthropoda | Insecta | Trichoptera | Molannidae | Molanna | Molanna angustata	13
KRW20-16 2010	Arthropoda | Insecta | Trichoptera | Phryganeidae | Agrypnia | Agrypnia pagetana	24
KRW20-16 2010	Arthropoda | Insecta | Trichoptera | Phryganeidae | Phryganea | Phryganea bipunctata	312
KRW20-16 2010	Arthropoda | Malacostraca | Amphipoda | Gammaridae | Gammarus | Gammarus tigrinus	1096
KRW20-16 2010	Arthropoda | Malacostraca | Isopoda | Asellidae | Asellus	183
KRW20-16 2010	Arthropoda | Malacostraca | Isopoda | Asellidae | Asellus | Asellus aquaticus	1825
KRW20-16 2010	Arthropoda | Malacostraca | Isopoda | Asellidae | Proasellus | Proasellus coxalis	4
KRW20-16 2010	Arthropoda | Malacostraca | Mysida | Mysidae | Limnomysis | Limnomysis benedeni	13
KRW20-16 2010	Mollusca | Gastropoda | Hygrophila | Planorbidae | Bathyomphalus	4
KRW20-16 2010	Mollusca | Gastropoda | Hygrophila | Planorbidae | Gyraulus | Gyraulus albus	178
KRW20-16 2010	Mollusca | Gastropoda | Hygrophila | Planorbidae | Hippeutis	73
KRW20-16 2010	Mollusca | Gastropoda | Littorinimorpha | Bithyniidae | Bithynia	5862
KRW20-16 2010	Mollusca | Gastropoda | Littorinimorpha | Hydrobiidae | Potamopyrgus | Potamopyrgus antipodarum	22
KRW20-16 2010	Unidentified	780
KRW20-22 2010	Arthropoda | Insecta | Coleoptera | Gyrinidae | Gyrinus	125
KRW20-22 2010	Arthropoda | Insecta | Coleoptera | Gyrinidae | Gyrinus | Gyrinus marinus	1218
KRW20-22 2010	Arthropoda | Insecta | Diptera	56
KRW20-22 2010	Arthropoda | Insecta | Diptera | Chaoboridae | Chaoborus | Chaoborus flavicans	81
KRW20-22 2010	Arthropoda | Insecta | Diptera | Chironomidae	1413
KRW20-22 2010	Arthropoda | Insecta | Diptera | Chironomidae | Ablabesmyia | Ablabesmyia monilis	126
KRW20-22 2010	Arthropoda | Insecta | Diptera | Chironomidae | Chironomus	161
KRW20-22 2010	Arthropoda | Insecta | Diptera | Chironomidae | Chironomus | Chironomus nudiventris	464
KRW20-22 2010	Arthropoda | Insecta | Diptera | Chironomidae | Cladotanytarsus	263
KRW20-22 2010	Arthropoda | Insecta | Diptera | Chironomidae | Cladotanytarsus | Cladotanytarsus atridorsum	97
KRW20-22 2010	Arthropoda | Insecta | Diptera | Chironomidae | Cladotanytarsus | Cladotanytarsus lepidocalcar / wexionensis	69
KRW20-22 2010	Arthropoda | Insecta | Diptera | Chironomidae | Endochironomus	57
KRW20-22 2010	Arthropoda | Insecta | Diptera | Chironomidae | Endochironomus | Endochironomus albipennis / tendens	1611
KRW20-22 2010	Arthropoda | Insecta | Diptera | Chironomidae | Glyptotendipes	23
KRW20-22 2010	Arthropoda | Insecta | Diptera | Chironomidae | Glyptotendipes | Glyptotendipes paripes	33
KRW20-22 2010	Arthropoda | Insecta | Diptera | Chironomidae | Parachironomus	4592
KRW20-22 2010	Arthropoda | Insecta | Diptera | Chironomidae | Parachironomus | Parachironomus gracilior	18889
KRW20-22 2010	Arthropoda | Insecta | Diptera | Chironomidae | Procladius	100
KRW20-22 2010	Arthropoda | Insecta | Diptera | Chironomidae | Procladius | Procladius rufovittatus	140
KRW20-22 2010	Arthropoda | Insecta | Diptera | Chironomidae | Procladius | Procladius signatus	2768
KRW20-22 2010	Arthropoda | Insecta | Diptera | Chironomidae | Tanytarsus	6555
KRW20-22 2010	Arthropoda | Insecta | Diptera | Chironomidae | Tanytarsus | Tanytarsus lestagei	36
KRW20-22 2010	Arthropoda | Insecta | Diptera | Chironomidae | Tanytarsus | Tanytarsus occultus	10216
KRW20-22 2010	Arthropoda | Insecta | Ephemeroptera | Caenidae | Caenis	135
KRW20-22 2010	Arthropoda | Insecta | Ephemeroptera | Caenidae | Caenis | Caenis horaria	4111
KRW20-22 2010	Arthropoda | Insecta | Trichoptera | Leptoceridae | Triaenodes	29
KRW20-22 2010	Arthropoda | Insecta | Trichoptera | Leptoceridae | Triaenodes | Triaenodes bicolor	257
KRW28-05 2010	Annelida | Hirudinea | Arhynchobdellida | Erpobdellidae | Erpobdella	17843
KRW28-05 2010	Annelida | Hirudinea | Rhynchobdellida | Glossiphoniidae | Alboglossiphonia	462
KRW28-05 2010	Annelida | Hirudinea | Rhynchobdellida | Glossiphoniidae | Helobdella	555
KRW28-05 2010	Annelida | Hirudinea | Rhynchobdellida | Glossiphoniidae | Helobdella | Helobdella stagnalis	115
KRW28-05 2010	Annelida | Oligochaeta | Tubificida | Naididae | Chaetogaster	298
KRW28-05 2010	Annelida | Oligochaeta | Tubificida | Naididae | Chaetogaster | Chaetogaster diaphanus	134
KRW28-05 2010	Annelida | Oligochaeta | Tubificida | Naididae | Stylaria | Stylaria lacustris	51
KRW28-05 2010	Annelida | Oligochaeta | Tubificida | Tubificidae	445
KRW28-05 2010	Arthropoda | Insecta | Diptera | Ceratopogonidae | Palpomyia	3545
KRW28-05 2010	Arthropoda | Insecta | Diptera | Chironomidae | Chironomus | Chironomus plumosus / tentans	10378
KRW28-05 2010	Arthropoda | Insecta | Diptera | Chironomidae | Endochironomus | Endochironomus tendens	317
KRW28-05 2010	Arthropoda | Insecta | Diptera | Chironomidae | Glyptotendipes | Glyptotendipes pallens	17
KRW28-05 2010	Arthropoda | Insecta | Ephemeroptera | Baetidae | Cloeon | Cloeon dipterum	1294
KRW28-05 2010	Arthropoda | Insecta | Hemiptera | Naucoridae | Ilyocoris | Ilyocoris cimicoides	97
KRW28-05 2010	Arthropoda | Malacostraca | Amphipoda | Gammaridae | Gammarus	70
KRW28-05 2010	Arthropoda | Malacostraca | Amphipoda | Gammaridae | Gammarus | Gammarus tigrinus	21639
KRW28-05 2010	Bryozoa | Phylactolaemata | Plumatellida | Fredericellidae	17
KRW28-05 2010	Mollusca | Gastropoda | Allogastropoda | Valvatidae | Valvata | Valvata piscinalis	20
KRW28-05 2010	Mollusca | Gastropoda | Hygrophila | Lymnaeidae | Lymnaea | Lymnaea stagnalis	255
KRW28-05 2010	Mollusca | Gastropoda | Hygrophila | Lymnaeidae | Radix	53
KRW28-05 2010	Mollusca | Gastropoda | Hygrophila | Lymnaeidae | Radix | Radix balthica	1214
KRW28-05 2010	Mollusca | Gastropoda | Hygrophila | Lymnaeidae | Stagnicola | Stagnicola fuscus / palustris	707
KRW28-05 2010	Mollusca | Gastropoda | Hygrophila | Physidae | Physa | Physa fontinalis	86
KRW28-05 2010	Mollusca | Gastropoda | Hygrophila | Planorbidae | Gyraulus	16
KRW28-05 2010	Mollusca | Gastropoda | Hygrophila | Planorbidae | Gyraulus | Gyraulus albus	49
KRW28-05 2010	Mollusca | Gastropoda | Hygrophila | Planorbidae | Planorbis | Planorbis planorbis	16
KRW28-05 2010	Mollusca | Gastropoda | Littorinimorpha | Bithyniidae | Bithynia	152
KRW28-05 2010	Unidentified	1555
KRW30-01 2010	Annelida | Hirudinea | Rhynchobdellida | Glossiphoniidae | Helobdella	41
KRW30-01 2010	Annelida | Oligochaeta | Opisthopora | Lumbricidae | Lumbricus | Lumbricus castaneus	10
KRW30-01 2010	Arthropoda | Insecta | Coleoptera | Noteridae | Noterus	112
KRW30-01 2010	Arthropoda | Insecta | Coleoptera | Noteridae | Noterus | Noterus clavicornis	268
KRW30-01 2010	Arthropoda | Insecta | Coleoptera | Noteridae | Noterus | Noterus crassicornis	184
KRW30-01 2010	Arthropoda | Insecta | Diptera | Ceratopogonidae | Palpomyia	92
KRW30-01 2010	Arthropoda | Insecta | Diptera | Ceratopogonidae | Sphaeromias | Sphaeromias fasciatus	10
KRW30-01 2010	Arthropoda | Insecta | Diptera | Chironomidae	1460
KRW30-01 2010	Arthropoda | Insecta | Diptera | Chironomidae | Cladopelma | Cladopelma viridulum	13
KRW30-01 2010	Arthropoda | Insecta | Diptera | Chironomidae | Cricotopus | Cricotopus intersectus	10
KRW30-01 2010	Arthropoda | Insecta | Diptera | Chironomidae | Endochironomus | Endochironomus albipennis / tendens	413
KRW30-01 2010	Arthropoda | Insecta | Diptera | Chironomidae | Glyptotendipes | Glyptotendipes paripes	25
KRW30-01 2010	Arthropoda | Insecta | Diptera | Chironomidae | Polypedilum | Polypedilum nubeculosum	24
KRW30-01 2010	Arthropoda | Insecta | Diptera | Chironomidae | Procladius | Procladius culiciformis	12
KRW30-01 2010	Arthropoda | Insecta | Hemiptera | Corixidae | Sigara	43
KRW30-01 2010	Arthropoda | Insecta | Hemiptera | Corixidae | Sigara | Sigara falleni / iactans / longipalis	204
KRW30-01 2010	Arthropoda | Insecta | Hemiptera | Gerridae | Gerris | Gerris argentatus	370
KRW30-01 2010	Arthropoda | Insecta | Odonata | Coenagrionidae | Coenagrion | Coenagrion ornatum / puella / pulchellum	256
KRW30-01 2010	Arthropoda | Insecta | Odonata | Coenagrionidae | Ischnura | Ischnura elegans	1301
KRW30-01 2010	Arthropoda | Malacostraca | Amphipoda | Gammaridae | Gammarus | Gammarus tigrinus	28
KRW30-01 2010	Arthropoda | Malacostraca | Isopoda | Asellidae | Asellus	5948
KRW30-01 2010	Arthropoda | Malacostraca | Isopoda | Asellidae | Asellus | Asellus aquaticus	25901
KRW30-01 2010	Arthropoda | Malacostraca | Mysida | Mysidae | Limnomysis | Limnomysis benedeni	20
KRW30-01 2010	Bryozoa | Phylactolaemata | Plumatellida | Fredericellidae	24
KRW30-01 2010	Bryozoa | Phylactolaemata | Plumatellida | Plumatellidae | Plumatella	40
KRW30-01 2010	Mollusca | Gastropoda | Hygrophila | Lymnaeidae | Lymnaea | Lymnaea stagnalis	22
KRW30-01 2010	Mollusca | Gastropoda | Hygrophila | Lymnaeidae | Stagnicola | Stagnicola corvus	31
KRW30-01 2010	Mollusca | Gastropoda | Hygrophila | Lymnaeidae | Stagnicola | Stagnicola fuscus / palustris	77
KRW30-01 2010	Mollusca | Gastropoda | Littorinimorpha | Bithyniidae | Bithynia	18
KRW30-01 2010	Unidentified	144
KRW30-01 2012	Annelida | Hirudinea | Arhynchobdellida | Erpobdellidae | Erpobdella	1784
KRW30-01 2012	Annelida | Hirudinea | Rhynchobdellida | Glossiphoniidae | Alboglossiphonia	638
KRW30-01 2012	Annelida | Oligochaeta | Tubificida | Naididae | Chaetogaster	25
KRW30-01 2012	Annelida | Oligochaeta | Tubificida | Naididae | Nais	113
KRW30-01 2012	Arthropoda | Insecta | Diptera | Ceratopogonidae	155
KRW30-01 2012	Arthropoda | Insecta | Diptera | Ceratopogonidae | Bezzia	30
KRW30-01 2012	Arthropoda | Insecta | Diptera | Ceratopogonidae | Palpomyia	22
KRW30-01 2012	Arthropoda | Insecta | Diptera | Ceratopogonidae | Sphaeromias	71
KRW30-01 2012	Arthropoda | Insecta | Diptera | Chironomidae | Endochironomus	11
KRW30-01 2012	Arthropoda | Insecta | Diptera | Chironomidae | Endochironomus | Endochironomus albipennis / tendens	72
KRW30-01 2012	Arthropoda | Insecta | Diptera | Chironomidae | Endochironomus | Endochironomus dispar gr.	6
KRW30-01 2012	Arthropoda | Insecta | Diptera | Chironomidae | Endochironomus | Endochironomus tendens	127
KRW30-01 2012	Arthropoda | Insecta | Diptera | Chironomidae | Phaenopsectra	17
KRW30-01 2012	Arthropoda | Insecta | Diptera | Chironomidae | Phaenopsectra | Phaenopsectra punctipes	60
KRW30-01 2012	Arthropoda | Insecta | Diptera | Chironomidae | Polypedilum | Polypedilum sordens	280
KRW30-01 2012	Arthropoda | Insecta | Diptera | Chironomidae | Tanypus | Tanypus kraatzi	140
KRW30-01 2012	Arthropoda | Insecta | Ephemeroptera | Baetidae | Cloeon	27
KRW30-01 2012	Arthropoda | Insecta | Ephemeroptera | Baetidae | Cloeon | Cloeon dipterum	1924
KRW30-01 2012	Arthropoda | Insecta | Lepidoptera | Crambidae | Cataclysta	128
KRW30-01 2012	Arthropoda | Insecta | Lepidoptera | Crambidae | Cataclysta | Cataclysta lemnata	1537
KRW30-01 2012	Arthropoda | Insecta | Lepidoptera | Crambidae | Elophila	17
KRW30-01 2012	Arthropoda | Insecta | Lepidoptera | Crambidae | Elophila | Elophila nymphaeata	16
KRW30-01 2012	Arthropoda | Insecta | Trichoptera | Leptoceridae | Triaenodes | Triaenodes bicolor	32
KRW30-01 2012	Arthropoda | Malacostraca | Isopoda | Asellidae | Asellus	6971
KRW30-01 2012	Arthropoda | Malacostraca | Isopoda | Asellidae | Asellus | Asellus aquaticus	34516
KRW30-01 2012	Arthropoda | Malacostraca | Isopoda | Asellidae | Proasellus	347
KRW30-01 2012	Chordata | Actinopterygii | Cypriniformes | Cyprinidae | Abramis | Abramis brama	23
KRW30-01 2012	Mollusca | Gastropoda | Littorinimorpha | Bithyniidae | Bithynia	66
KRW30-01 2012	Unidentified	182
KRW30-03 2010	Arthropoda | Insecta | Coleoptera | Dytiscidae | Hydroporus | Hydroporus palustris	8
KRW30-03 2010	Arthropoda | Insecta | Diptera | Chironomidae | Glyptotendipes | Glyptotendipes pallens	97
KRW30-03 2010	Arthropoda | Insecta | Diptera | Chironomidae | Psectrotanypus	7
KRW30-03 2010	Arthropoda | Insecta | Diptera | Chironomidae | Psectrotanypus | Psectrotanypus varius	38
KRW30-03 2010	Arthropoda | Insecta | Lepidoptera | Crambidae | Cataclysta | Cataclysta lemnata	13
KRW30-03 2010	Arthropoda | Insecta | Lepidoptera | Crambidae | Donacaula | Donacaula forficella	4
KRW30-03 2010	Arthropoda | Insecta | Odonata	4
KRW30-03 2010	Arthropoda | Insecta | Odonata | Coenagrionidae	8
KRW30-03 2010	Arthropoda | Insecta | Odonata | Coenagrionidae | Erythromma	124
KRW30-03 2010	Arthropoda | Insecta | Odonata | Coenagrionidae | Erythromma | Erythromma najas	2148
KRW30-03 2010	Arthropoda | Insecta | Odonata | Coenagrionidae | Ischnura | Ischnura elegans	184
KRW30-03 2010	Arthropoda | Malacostraca | Isopoda | Asellidae | Asellus	1323
KRW30-03 2010	Arthropoda | Malacostraca | Isopoda | Asellidae | Asellus | Asellus aquaticus	10846
KRW30-03 2010	Arthropoda | Malacostraca | Isopoda | Asellidae | Proasellus | Proasellus coxalis	73
KRW30-03 2010	Bryozoa | Phylactolaemata | Plumatellida | Lophopodidae | Lophopus	8
KRW30-03 2010	Chordata | Actinopterygii | Salmoniformes | Esocidae | Esox | Esox lucius	10
KRW30-03 2010	Mollusca | Gastropoda | Architaenioglossa | Viviparidae | Viviparus	137
KRW30-03 2010	Mollusca | Gastropoda | Littorinimorpha | Bithyniidae | Bithynia	22
KRW30-03 2010	Unidentified	7
KRW30-03 2012	Annelida | Hirudinea | Arhynchobdellida | Erpobdellidae | Erpobdella	2340
KRW30-03 2012	Annelida | Hirudinea | Rhynchobdellida | Glossiphoniidae | Alboglossiphonia	13263
KRW30-03 2012	Annelida | Hirudinea | Rhynchobdellida | Glossiphoniidae | Helobdella	218
KRW30-03 2012	Annelida | Hirudinea | Rhynchobdellida | Glossiphoniidae | Helobdella | Helobdella stagnalis	540
KRW30-03 2012	Annelida | Oligochaeta | Lumbriculida | Lumbriculidae | Lumbriculus	555
KRW30-03 2012	Annelida | Oligochaeta | Tubificida | Naididae | Chaetogaster	466
KRW30-03 2012	Annelida | Oligochaeta | Tubificida | Naididae | Chaetogaster | Chaetogaster diaphanus	889
KRW30-03 2012	Annelida | Oligochaeta | Tubificida | Naididae | Nais	16
KRW30-03 2012	Annelida | Oligochaeta | Tubificida | Naididae | Nais | Nais communis	20
KRW30-03 2012	Annelida | Oligochaeta | Tubificida | Naididae | Ophidonais | Ophidonais serpentina	38
KRW30-03 2012	Annelida | Oligochaeta | Tubificida | Naididae | Stylaria | Stylaria lacustris	1238
KRW30-03 2012	Annelida | Oligochaeta | Tubificida | Tubificidae	116
KRW30-03 2012	Annelida | Oligochaeta | Tubificida | Tubificidae | Branchiura | Branchiura sowerbyi	184
KRW30-03 2012	Annelida | Oligochaeta | Tubificida | Tubificidae | Potamothrix	68
KRW30-03 2012	Annelida | Oligochaeta | Tubificida | Tubificidae | Tubifex	38
KRW30-03 2012	Arthropoda | Insecta | Diptera	13
KRW30-03 2012	Arthropoda | Insecta | Diptera | Ceratopogonidae	1713
KRW30-03 2012	Arthropoda | Insecta | Diptera | Ceratopogonidae | Bezzia	95
KRW30-03 2012	Arthropoda | Insecta | Diptera | Ceratopogonidae | Palpomyia	3626
KRW30-03 2012	Arthropoda | Insecta | Diptera | Ceratopogonidae | Sphaeromias	728
KRW30-03 2012	Arthropoda | Insecta | Diptera | Chironomidae	47
KRW30-03 2012	Arthropoda | Insecta | Diptera | Chironomidae | Chironomus | Chironomus nuditarsis / plumosus	59
KRW30-03 2012	Arthropoda | Insecta | Diptera | Chironomidae | Cricotopus | Cricotopus sylvestris	62
KRW30-03 2012	Arthropoda | Insecta | Diptera | Chironomidae | Endochironomus | Endochironomus albipennis / tendens	40
KRW30-03 2012	Arthropoda | Insecta | Diptera | Chironomidae | Endochironomus | Endochironomus tendens	166
KRW30-03 2012	Arthropoda | Insecta | Diptera | Chironomidae | Glyptotendipes	56
KRW30-03 2012	Arthropoda | Insecta | Diptera | Chironomidae | Glyptotendipes | Glyptotendipes pallens	2166
KRW30-03 2012	Arthropoda | Insecta | Diptera | Chironomidae | Guttipelopia	67
KRW30-03 2012	Arthropoda | Insecta | Diptera | Chironomidae | Guttipelopia | Guttipelopia guttipennis	1508
KRW30-03 2012	Arthropoda | Insecta | Diptera | Chironomidae | Psectrocladius | Psectrocladius schlienzi	10
KRW30-03 2012	Arthropoda | Insecta | Diptera | Psychodidae | Pneumia	276
KRW30-03 2012	Arthropoda | Insecta | Diptera | Simuliidae | Simulium	13
KRW30-03 2012	Arthropoda | Insecta | Ephemeroptera | Baetidae | Cloeon	15
KRW30-03 2012	Arthropoda | Insecta | Ephemeroptera | Baetidae | Cloeon | Cloeon dipterum	1699
KRW30-03 2012	Arthropoda | Insecta | Ephemeroptera | Caenidae | Caenis | Caenis horaria	368
KRW30-03 2012	Arthropoda | Insecta | Ephemeroptera | Caenidae | Caenis | Caenis robusta	51
KRW30-03 2012	Arthropoda | Insecta | Lepidoptera | Crambidae | Cataclysta	1112
KRW30-03 2012	Arthropoda | Insecta | Lepidoptera | Crambidae | Cataclysta | Cataclysta lemnata	6789
KRW30-03 2012	Arthropoda | Insecta | Lepidoptera | Crambidae | Donacaula | Donacaula forficella	68
KRW30-03 2012	Arthropoda | Insecta | Lepidoptera | Crambidae | Elophila	182
KRW30-03 2012	Arthropoda | Insecta | Lepidoptera | Crambidae | Elophila | Elophila nymphaeata	166
KRW30-03 2012	Arthropoda | Insecta | Odonata | Coenagrionidae | Coenagrion	100
KRW30-03 2012	Arthropoda | Insecta | Odonata | Coenagrionidae | Coenagrion | Coenagrion ornatum / puella / pulchellum	6226
KRW30-03 2012	Arthropoda | Insecta | Odonata | Coenagrionidae | Erythromma	445
KRW30-03 2012	Arthropoda | Insecta | Odonata | Coenagrionidae | Erythromma | Erythromma najas	5491
KRW30-03 2012	Arthropoda | Insecta | Trichoptera | Leptoceridae | Athripsodes | Athripsodes aterrimus	49
KRW30-03 2012	Arthropoda | Insecta | Trichoptera | Leptoceridae | Triaenodes	97
KRW30-03 2012	Arthropoda | Insecta | Trichoptera | Leptoceridae | Triaenodes | Triaenodes bicolor	508
KRW30-03 2012	Arthropoda | Malacostraca | Isopoda | Asellidae | Asellus	2176
KRW30-03 2012	Arthropoda | Malacostraca | Isopoda | Asellidae | Asellus | Asellus aquaticus	20097
KRW30-03 2012	Arthropoda | Malacostraca | Isopoda | Asellidae | Proasellus	13
KRW30-03 2012	Bryozoa | Phylactolaemata | Plumatellida | Fredericellidae	9
KRW30-03 2012	Mollusca | Gastropoda | Hygrophila | Acroloxidae | Acroloxus	10
KRW30-03 2012	Mollusca | Gastropoda | Hygrophila | Acroloxidae | Acroloxus | Acroloxus lacustris	12
KRW30-03 2012	Mollusca | Gastropoda | Littorinimorpha | Bithyniidae | Bithynia	77
KRW30-03 2012	Unidentified	606
KRW30-05 2012	Annelida | Hirudinea | Rhynchobdellida | Glossiphoniidae | Alboglossiphonia	28
KRW30-05 2012	Annelida | Hirudinea | Rhynchobdellida | Glossiphoniidae | Helobdella	11
KRW30-05 2012	Annelida | Hirudinea | Rhynchobdellida | Glossiphoniidae | Helobdella | Helobdella stagnalis	7
KRW30-05 2012	Annelida | Oligochaeta | Tubificida | Naididae | Chaetogaster	147
KRW30-05 2012	Annelida | Oligochaeta | Tubificida | Naididae | Ophidonais | Ophidonais serpentina	857
KRW30-05 2012	Annelida | Oligochaeta | Tubificida | Naididae | Stylaria | Stylaria lacustris	45
KRW30-05 2012	Annelida | Oligochaeta | Tubificida | Tubificidae	11
KRW30-05 2012	Annelida | Oligochaeta | Tubificida | Tubificidae | Bothrioneurum | Bothrioneurum vejdovskyanum	111
KRW30-05 2012	Annelida | Oligochaeta | Tubificida | Tubificidae | Tubifex	161
KRW30-05 2012	Arthropoda | Insecta | Diptera	29
KRW30-05 2012	Arthropoda | Insecta | Diptera | Ceratopogonidae	2544
KRW30-05 2012	Arthropoda | Insecta | Diptera | Ceratopogonidae | Bezzia	198
KRW30-05 2012	Arthropoda | Insecta | Diptera | Ceratopogonidae | Palpomyia	65
KRW30-05 2012	Arthropoda | Insecta | Diptera | Chironomidae | Acricotopus | Acricotopus lucens	899
KRW30-05 2012	Arthropoda | Insecta | Diptera | Chironomidae | Cricotopus	12
KRW30-05 2012	Arthropoda | Insecta | Diptera | Chironomidae | Cricotopus | Cricotopus sylvestris	150
KRW30-05 2012	Arthropoda | Insecta | Diptera | Chironomidae | Endochironomus	182
KRW30-05 2012	Arthropoda | Insecta | Diptera | Chironomidae | Endochironomus | Endochironomus albipennis / tendens	41
KRW30-05 2012	Arthropoda | Insecta | Diptera | Chironomidae | Endochironomus | Endochironomus tendens	389
KRW30-05 2012	Arthropoda | Insecta | Diptera | Chironomidae | Glyptotendipes | Glyptotendipes cauliginellus	454
KRW30-05 2012	Arthropoda | Insecta | Diptera | Chironomidae | Glyptotendipes | Glyptotendipes pallens	35
KRW30-05 2012	Arthropoda | Insecta | Diptera | Chironomidae | Parachironomus | Parachironomus siljanensis	38
KRW30-05 2012	Arthropoda | Insecta | Diptera | Chironomidae | Polypedilum	23
KRW30-05 2012	Arthropoda | Insecta | Diptera | Chironomidae | Psectrocladius	707
KRW30-05 2012	Arthropoda | Insecta | Diptera | Chironomidae | Psectrocladius | Psectrocladius limbatellus	7528
KRW30-05 2012	Arthropoda | Insecta | Diptera | Chironomidae | Psectrocladius | Psectrocladius limbatellus / sordidellus	330
KRW30-05 2012	Arthropoda | Insecta | Diptera | Simuliidae | Simulium	21
KRW30-05 2012	Arthropoda | Insecta | Ephemeroptera | Baetidae | Cloeon | Cloeon dipterum	316
KRW30-05 2012	Arthropoda | Insecta | Ephemeroptera | Caenidae | Caenis | Caenis horaria	13
KRW30-05 2012	Arthropoda | Insecta | Lepidoptera | Crambidae | Cataclysta	1235
KRW30-05 2012	Arthropoda | Insecta | Lepidoptera | Crambidae | Cataclysta | Cataclysta lemnata	13192
KRW30-05 2012	Arthropoda | Insecta | Lepidoptera | Crambidae | Elophila	77
KRW30-05 2012	Arthropoda | Insecta | Lepidoptera | Crambidae | Elophila | Elophila nymphaeata	61
KRW30-05 2012	Arthropoda | Insecta | Trichoptera | Leptoceridae | Triaenodes	29
KRW30-05 2012	Arthropoda | Insecta | Trichoptera | Leptoceridae | Triaenodes | Triaenodes bicolor	94
KRW30-05 2012	Arthropoda | Malacostraca | Isopoda | Asellidae | Asellus	4485
KRW30-05 2012	Arthropoda | Malacostraca | Isopoda | Asellidae | Asellus | Asellus aquaticus	18411
KRW30-05 2012	Mollusca | Gastropoda | Hygrophila | Lymnaeidae | Radix | Radix balthica	6262
KRW30-05 2012	Mollusca | Gastropoda | Hygrophila | Lymnaeidae | Stagnicola | Stagnicola corvus	11
KRW30-05 2012	Mollusca | Gastropoda | Hygrophila | Lymnaeidae | Stagnicola | Stagnicola fuscus / palustris	40
KRW30-05 2012	Mollusca | Gastropoda | Hygrophila | Physidae | Physa	186
KRW30-05 2012	Mollusca | Gastropoda | Hygrophila | Planorbidae | Gyraulus	24
KRW30-05 2012	Mollusca | Gastropoda | Hygrophila | Planorbidae | Gyraulus | Gyraulus albus	10
KRW30-05 2012	Mollusca | Gastropoda | Hygrophila | Planorbidae | Gyraulus | Gyraulus crista	12
KRW30-05 2012	Mollusca | Gastropoda | Hygrophila | Planorbidae | Planorbis | Planorbis carinatus	9
KRW30-05 2012	Mollusca | Gastropoda | Hygrophila | Planorbidae | Planorbis | Planorbis planorbis	76
KRW30-05 2012	Mollusca | Gastropoda | Littorinimorpha | Bithyniidae | Bithynia	208
KRW30-05 2012	Unidentified	695
KRW31-03 2012	Annelida | Hirudinea | Rhynchobdellida | Piscicolidae | Piscicola | Piscicola borowieci / geometra / margaritae	189
KRW31-03 2012	Annelida | Oligochaeta | Tubificida | Naididae | Nais | Nais elinguis	752
KRW31-03 2012	Arthropoda | Insecta | Diptera | Chironomidae | Chironomus	29
KRW31-03 2012	Arthropoda | Insecta | Diptera | Chironomidae | Chironomus | Chironomus luridus / riparius	19
KRW31-03 2012	Arthropoda | Insecta | Diptera | Chironomidae | Chironomus | Chironomus riparius	22
KRW31-03 2012	Arthropoda | Insecta | Diptera | Chironomidae | Glyptotendipes	580
KRW31-03 2012	Arthropoda | Insecta | Diptera | Chironomidae | Glyptotendipes | Glyptotendipes barbipes	3852
KRW31-03 2012	Arthropoda | Insecta | Diptera | Chironomidae | Glyptotendipes | Glyptotendipes pallens	7798
KRW31-03 2012	Arthropoda | Insecta | Diptera | Limoniidae | Phylidorea | Phylidorea ferruginea	87
KRW31-03 2012	Arthropoda | Insecta | Hemiptera | Corixidae | Hesperocorixa	3460
KRW31-03 2012	Arthropoda | Insecta | Hemiptera | Corixidae | Hesperocorixa | Hesperocorixa linnaei	4843
KRW31-03 2012	Arthropoda | Insecta | Hemiptera | Corixidae | Sigara | Sigara lateralis	94
KRW31-03 2012	Arthropoda | Insecta | Odonata | Coenagrionidae | Ischnura | Ischnura elegans	663
KRW31-03 2012	Arthropoda | Malacostraca | Amphipoda | Gammaridae | Gammarus | Gammarus duebeni	47
KRW31-03 2012	Arthropoda | Malacostraca | Amphipoda | Gammaridae | Gammarus | Gammarus tigrinus	136
KRW31-03 2012	Arthropoda | Malacostraca | Decapoda | Palaemonidae | Palaemon	304
KRW31-03 2012	Arthropoda | Malacostraca | Decapoda | Palaemonidae | Palaemon | Palaemon adspersus / varians	2007
KRW31-03 2012	Arthropoda | Malacostraca | Decapoda | Palaemonidae | Palaemon | Palaemon varians	17
KRW31-03 2012	Bryozoa | Phylactolaemata | Plumatellida | Plumatellidae | Plumatella	31
KRW31-03 2012	Chordata | Actinopterygii | Cypriniformes | Cyprinidae | Cyprinus | Cyprinus carpio	351
KRW31-03 2012	Mollusca | Gastropoda | Hygrophila | Lymnaeidae | Galba | Galba truncatula	26
KRW31-03 2012	Mollusca | Gastropoda | Hygrophila | Lymnaeidae | Stagnicola | Stagnicola fuscus / palustris	106
KRW31-03 2012	Unidentified	304
